# Supplementary material for: Limosilactobacillus reuteri promotes the expression and secretion of enteroendocrine- and enterocyte-derived hormones
Source: bioRxiv. 2024 Aug 31:2024.08.30.610555. Preprint. [Version 1] doi: 10.1101/2024.08.30.610555 (PMC11384013; doi:10.1101/2024.08.30.610555)
Supplement: Supplement 1 [file media-1.xlsx]

## Sheet: Supplemental Table 1
Supplemental Table 1: Sequencing reads per library.
Number of sequencing reads for each sample after filtering and aligning to the reference human genome (see Methods).
Sample	Sequencing counts post filtering and aligned to human genome
Uninduced NGN3 organoids
LDM4 media alone, batch A, replicate 1	21211875
LDM4 media alone, batch A, replicate 2	21673613
LDM4 media alone, batch A, replicate 3	20608235
LDM4 media alone, batch B, replicate 1	16833991
LDM4 media alone, batch B, replicate 2	16917588
LDM4 media alone, batch B, replicate 3	16567704
L. reuteri 6475, batch A, replicate 1	17285246
L. reuteri 6475, batch A, replicate 2	17480237
L. reuteri 6475, batch A, replicate 3	13075104
L. reuteri 6475, batch B, replicate 1	15447860
L. reuteri 6475, batch B, replicate 2	17017311
L. reuteri 6475, batch B, replicate 3	12489672
Induced, Enteroendocrine-enriched NGN3 organoids
LDM4 media alone, batch A, replicate 1	17483780
LDM4 media alone, batch A, replicate 2	13153947
LDM4 media alone, batch A, replicate 3	14182550
LDM4 media alone, batch B, replicate 1	16652092
LDM4 media alone, batch B, replicate 2	17432066
LDM4 media alone, batch B, replicate 3	16927801
L. reuteri 6475, batch A, replicate 1	10875074
L. reuteri 6475, batch A, replicate 2	17846599
L. reuteri 6475, batch A, replicate 3	15969243
L. reuteri 6475, batch B, replicate 1	13366299
L. reuteri 6475, batch B, replicate 2	13293054
L. reuteri 6475, batch B, replicate 3	14372973
L. reuteri 17938, batch A, replicate 1	14505549
L. reuteri 17938, batch A, replicate 2	12649419
L. reuteri 17938, batch A, replicate 3	12473355
L. reuteri 17938, batch B, replicate 1	16265351
L. reuteri 17938, batch B, replicate 2	19498010
L. reuteri 17938, batch B, replicate 3	18929092

## Sheet: Supplemental Table 2
Supplemental Table 2: Genes differentially regulated between L. reuteri strains 6475 and 17938 in induced and uninduced HIEs.
Libraries are labeled “U” for uninduced, “I” for induced” and “A” and “B” for the first and second batches of organoids. For each comparison column, e.g. U6475-ULDM, “0” means no difference, “-1” means ULDM has higher expression values than U6475, “1” means U6475 has higher expression values than ULDM. Expression levels shown are computed using the rlog. Output from DESeq2 (base mean (average of …
EnsemblID	U6475.ULDM4	I6475.ILDM4	I17938.ILDM4	I6475.I17938	I6475.U6475	ILDM4.ULDM4	EnsembleIDversion	KaryotypeBand	ChromosomeScaffoldName	GeneStart	GeneEnd	GeneGCcontent	TranscriptCount	GeneType	GeneDescription	GeneSymbol	GeneStrand	baseMean	U6475.ULDM4log2FoldChange	U6475.ULDM4lfcSE	U6475.ULDM4stat	U6475.ULDM4pvalue	U6475.ULDM4padj	I6475.ILDM4log2FoldChange	I6475.ILDM4lfcSE	I6475.ILDM4stat	I6475.ILDM4pvalue	I6475.ILDM4padj	I17938.ILDM4log2FoldChange	I17938.ILDM4lfcSE	I17938.ILDM4stat	I17938.ILDM4pvalue	I17938.ILDM4padj	I6475.I17938log2FoldChange	I6475.I17938lfcSE	I6475.I17938stat	I6475.I17938pvalue	I6475.I17938padj	I6475.U6475log2FoldChange	I6475.U6475lfcSE	I6475.U6475stat	I6475.U6475pvalue	I6475.U6475padj	ILDM4.ULDM4log2FoldChange	ILDM4.ULDM4lfcSE	ILDM4.ULDM4stat	ILDM4.ULDM4pvalue	ILDM4.ULDM4padj	GeTMM.ULDM4A_1
ENSG00000001630	0	-1	0	0	-1	0	ENSG00000001630.11	q21.2	7	91741465	91772266	39.91	5	protein_coding	cytochrome P450, family 51, subfamily A, polypeptide 1 [Source:HGNC Symbol;Acc:2649]	CYP51A1	-1	208.505	-0.910015	0.295599	-3.07855	0.00208011	0.0149389	-1.42408	0.301636	-4.7212	2.34e-06	6.17e-05	-0.980763	0.300086	-3.26827	0.00108206	0.011901	-0.44332	0.305543	-1.45092	0.146801	0.502752	-1.36627	0.302544	-4.51593	6.3e-06	1.44e-05	-0.8522	0.294673	-2.89202	0.00382769	0.0066789	1.88246
ENSG00000005421	1	0	0	0	1	1	ENSG00000005421.4	q21.3	7	94926988	95025673	39.93	5	protein_coding	paraoxonase 1 [Source:HGNC Symbol;Acc:9204]	PON1	-1	57.4992	2.47716	0.823508	3.00806	0.00262918	0.0176995	0.371202	0.204451	1.81561	0.0694308	0.162368	0.437633	0.204004	2.14522	0.0319352	0.116477	-0.0664308	0.202971	-0.327292	0.743447	0.909583	4.91794	0.402974	12.2041	2.96e-34	5.05e-33	7.0239	0.746906	9.40399	5.25e-21	4.67e-20	0.00226856
ENSG00000006210	-1	0	0	0	1	1	ENSG00000006210.6	q21	16	57406370	57418960	53.7	4	protein_coding	chemokine (C-X3-C motif) ligand 1 [Source:HGNC Symbol;Acc:10647]	CX3CL1	1	97.9977	-1.2588	0.268503	-4.6882	2.76e-06	0.000164411	-0.112431	0.223296	-0.503506	0.614609	0.745816	-0.07315	0.223471	-0.327335	0.743415	0.845938	-0.0392811	0.224572	-0.174916	0.861146	0.95338	2.66294	0.261463	10.1847	2.32e-24	2.26e-23	1.51657	0.231511	6.55073	5.73e-11	2.4e-10	0.817905
ENSG00000006468	-1	0	0	0	1	1	ENSG00000006468.9	p21.2	7	13930853	14031050	36.3	24	protein_coding	ets variant 1 [Source:HGNC Symbol;Acc:3490]	ETV1	-1	245.984	-1.20343	0.424313	-2.83617	0.00456578	0.0263406	0.0642978	0.364273	0.17651	0.859893	0.916484	0.106598	0.364368	0.292557	0.769861	0.864432	-0.0423007	0.364452	-0.116067	0.9076	0.970207	4.94876	0.411015	12.0403	2.18e-33	3.55e-32	3.68104	0.379373	9.70295	2.93e-22	2.84e-21	0.0513895
ENSG00000006837	0	1	0	0	1	0	ENSG00000006837.7	q31.1	5	133541305	133706738	41.3	15	protein_coding	cyclin-dependent kinase-like 3 [Source:HGNC Symbol;Acc:15483]	CDKL3	-1	14.685	-0.343605	0.441871	-0.777612	0.436798	0.602071	1.0289	0.369939	2.78126	0.00541481	0.0243976	0.828093	0.372258	2.22452	0.0261137	NA	0.200805	0.357208	0.562152	0.574013	NA	1.83525	0.416262	4.40888	1.04e-05	2.33e-05	0.462747	0.398983	1.15982	0.246123	0.302469	0.0121793
ENSG00000007171	0	0	-1	0	0	0	ENSG00000007171.12	q11.2	17	26083792	26127525	51.36	1	protein_coding	nitric oxide synthase 2, inducible [Source:HGNC Symbol;Acc:7873]	NOS2	-1	131.019	-0.769461	0.259044	-2.97039	0.00297426	0.0193447	-0.630703	0.265244	-2.37782	0.0174153	0.0583	-1.00687	0.269339	-3.73831	0.000185258	0.00361287	0.376171	0.273371	1.37604	0.168808	0.527212	-0.737847	0.266294	-2.77079	0.005592	0.00896459	-0.876605	0.257982	-3.39793	0.000678979	0.00131958	0.716662
ENSG00000007306	-1	0	0	0	-1	-1	ENSG00000007306.10	q13.2	19	42177235	42210895	47.87	5	protein_coding	carcinoembryonic antigen-related cell adhesion molecule 7 [Source:HGNC Symbol;Acc:1819]	CEACAM7	-1	1163.19	-1.0219	0.436414	-2.34159	0.019202	0.0708221	-0.618491	0.442872	-1.39654	0.162551	0.300017	-0.998121	0.445269	-2.24161	0.0249864	0.0989194	0.37963	0.446965	0.849351	0.395686	0.718578	-2.97295	0.440742	-6.74533	1.53e-11	5.89e-11	-3.37636	0.438591	-7.69821	1.38e-14	7.81e-14	6.17201
ENSG00000007968	0	-1	0	0	0	0	ENSG00000007968.6	p36.12	1	23832922	23857712	51.66	2	protein_coding	E2F transcription factor 2 [Source:HGNC Symbol;Acc:3114]	E2F2	-1	45.1792	0.296495	0.285091	1.04	0.29834	0.468406	-1.25769	0.284861	-4.41511	1.01e-05	0.000192031	-0.61347	0.277058	-2.21423	0.0268127	0.103463	-0.644222	0.292082	-2.20562	0.0274108	NA	-0.717136	0.293151	-2.4463	0.014433	0.0217855	0.837051	0.276553	3.02673	0.00247212	0.00444167	0.171579
ENSG00000008086	0	-1	0	0	0	0	ENSG00000008086.6	p22.13	X	18443703	18671749	40.21	3	protein_coding	cyclin-dependent kinase-like 5 [Source:HGNC Symbol;Acc:11411]	CDKL5	1	42.9535	-0.864843	0.327802	-2.6383	0.00833216	0.0399803	-1.46692	0.325582	-4.50553	6.62e-06	0.000137317	-0.483371	0.314051	-1.53915	0.123768	0.276151	-0.98355	0.330874	-2.97258	0.00295305	NA	-0.240299	0.341999	-0.702632	0.482285	0.535838	0.361779	0.310571	1.16488	0.244066	0.300252	0.043195
ENSG00000008118	-1	0	0	0	1	0	ENSG00000008118.5	q32.2	1	209757062	209787283	47.01	4	protein_coding	calcium/calmodulin-dependent protein kinase IG [Source:HGNC Symbol;Acc:14585]	CAMK1G	1	8.81082	-1.25708	0.504256	-2.49294	0.0126691	0.0531417	0.871408	0.429967	2.02668	0.0426947	0.113998	0.818669	0.430893	1.89994	0.0574415	NA	0.0527386	0.411129	0.128277	0.897929	NA	1.66668	0.498637	3.34246	0.000830383	0.00148934	-0.461811	0.436679	-1.05755	0.290259	0.350104	0.0814845
ENSG00000008128	1	0	0	0	-1	0	ENSG00000008128.18	p36.33	1	1634169	1655766	51.99	24	protein_coding	cyclin-dependent kinase 11A [Source:HGNC Symbol;Acc:1730]	CDK11A	-1	19.1495	1.09384	0.385553	2.83708	0.00455281	0.0262856	-0.535643	0.402709	-1.3301	0.183486	0.328709	-0.307804	0.396611	-0.776086	0.437698	0.617644	-0.227839	0.411129	-0.554178	0.579457	NA	-1.50232	0.396975	-3.78442	0.000154069	0.000303031	0.127166	0.391471	0.324841	0.745302	0.788609	0.300601
ENSG00000008226	1	0	0	0	-1	0	ENSG00000008226.15	p22.2	3	38080696	38165516	48.5	8	protein_coding	deleted in lung and esophageal cancer 1 [Source:HGNC Symbol;Acc:2899]	DLEC1	1	53.0463	1.02383	0.19482	5.25525	1.48e-07	2.42e-05	0.134861	0.205205	0.657201	0.511051	0.659586	0.0460059	0.205958	0.223375	0.823244	0.896744	0.0888554	0.20696	0.429337	0.667678	0.875863	-1.10311	0.197635	-5.58157	2.38e-08	6.91e-08	-0.214145	0.202524	-1.05738	0.290338	0.350142	0.205872
ENSG00000009790	-1	0	0	0	1	1	ENSG00000009790.10	q32.2	1	209929377	209955668	45.61	18	protein_coding	TRAF3 interacting protein 3 [Source:HGNC Symbol;Acc:30766]	TRAF3IP3	1	31.6229	-1.11044	0.403153	-2.75438	0.00588033	0.0314089	0.201303	0.285212	0.705803	0.480311	0.633171	0.152823	0.285532	0.535222	0.592496	0.743529	0.0484801	0.285566	0.169769	0.865192	NA	3.04627	0.380901	7.99753	1.27e-15	6.78e-15	1.73453	0.314534	5.5146	3.5e-08	1.11e-07	0.0596046
ENSG00000010379	1	0	0	0	-1	-1	ENSG00000010379.11	p13.33	12	329789	372039	47.19	12	protein_coding	solute carrier family 6 (neurotransmitter transporter), member 13 [Source:HGNC Symbol;Acc:11046]	SLC6A13	-1	36.5778	1.00852	0.252136	3.9999	6.34e-05	0.00133413	0.673269	0.291691	2.30816	0.0209903	0.0671105	0.572522	0.292679	1.95614	0.0504483	0.155076	0.100747	0.282456	0.356682	0.72133	NA	-1.61561	0.264218	-6.11467	9.68e-10	3.17e-09	-1.28036	0.280899	-4.55808	5.16e-06	1.31e-05	0.418597
ENSG00000011332	1	0	0	0	0	1	ENSG00000011332.15	q13.2	19	38701646	38720354	57.15	16	protein_coding	D4, zinc and double PHD fingers family 1 [Source:HGNC Symbol;Acc:20225]	DPF1	-1	32.7091	1.30042	0.322763	4.02903	5.6e-05	0.00123649	-0.89014	0.304966	-2.91881	0.00351366	0.0174705	-0.220781	0.295669	-0.746716	0.455235	0.631639	-0.669359	0.308406	-2.17039	0.0299775	NA	-0.628782	0.312696	-2.01084	0.0443422	0.0617576	1.56178	0.315381	4.95204	7.34e-07	2.04e-06	0.275222
ENSG00000016602	-1	-1	-1	0	-1	-1	ENSG00000016602.8	p22.3	1	87012761	87046437	37.99	3	protein_coding	chloride channel accessory 4 [Source:HGNC Symbol;Acc:2018]	CLCA4	1	20.1167	-1.53261	0.43165	-3.55059	0.000384365	0.00468833	-1.38673	0.526835	-2.63218	0.00848377	0.0340347	-2.00365	0.561792	-3.56653	0.000361737	0.00556823	0.61692	0.609066	1.01289	0.31111	NA	-2.22906	0.519571	-4.2902	1.79e-05	3.9e-05	-2.37494	0.441584	-5.37824	7.52e-08	2.31e-07	0.199431
ENSG00000020181	-1	0	0	0	1	1	ENSG00000020181.13	p11.23	8	37641709	37702414	55.25	3	protein_coding	G protein-coupled receptor 124 [Source:HGNC Symbol;Acc:17849]	GPR124	1	11.8206	-2.17021	0.728115	-2.98058	0.00287702	0.0189042	-0.651424	0.566472	-1.14997	0.250158	0.408458	-0.293386	0.5611	-0.522877	0.60106	NA	-0.358038	0.571865	-0.626089	0.531257	NA	2.71269	0.722188	3.75621	0.000172507	0.000337655	1.1939	0.574156	2.07941	0.03758	0.0553278	0.0663814
ENSG00000026559	0	-1	0	0	-1	-1	ENSG00000026559.9	q13.13	20	49620193	49639666	52.21	7	protein_coding	potassium voltage-gated channel, subfamily G, member 1 [Source:HGNC Symbol;Acc:6248]	KCNG1	-1	14.9109	0.424578	0.369393	1.14939	0.250394	0.41707	-1.477	0.510608	-2.89262	0.00382042	0.0185987	-0.111032	0.436535	-0.254348	0.799227	NA	-1.36596	0.51843	-2.63481	0.00841843	NA	-3.35287	0.487951	-6.87132	6.36e-12	2.52e-11	-1.4513	0.399565	-3.63219	0.000281027	0.00057565	0.321891
ENSG00000029153	0	-1	0	0	0	0	ENSG00000029153.10	p11.23	12	27485787	27576241	39.28	9	protein_coding	aryl hydrocarbon receptor nuclear translocator-like 2 [Source:HGNC Symbol;Acc:18984]	ARNTL2	1	95.5428	-0.705219	0.213321	-3.3059	0.00094673	0.00861474	-1.03192	0.215408	-4.79052	1.66e-06	4.68e-05	-0.645706	0.212482	-3.03887	0.00237464	0.0206389	-0.38621	0.220162	-1.75421	0.0793952	0.403233	-0.451773	0.221422	-2.04032	0.0413181	0.0578605	-0.125076	0.207088	-0.603973	0.545862	0.606781	0.351448
ENSG00000031691	-1	0	0	0	1	1	ENSG00000031691.6	p12.3	6	49431091	49460820	37.99	1	protein_coding	centromere protein Q [Source:HGNC Symbol;Acc:21347]	CENPQ	1	18.9508	-1.55425	0.46819	-3.31971	0.000901114	0.00831285	-0.113069	0.355099	-0.318416	0.75017	0.843961	-0.0662039	0.354981	-0.1865	0.852053	0.914563	-0.0468654	0.358745	-0.130637	0.896062	NA	2.45237	0.457685	5.35822	8.4e-08	2.32e-07	1.01119	0.368539	2.74378	0.00607367	0.0102782	0.0602422
ENSG00000037965	1	0	0	0	0	1	ENSG00000037965.4	q13.13	12	54402832	54407570	51.66	1	protein_coding	homeobox C8 [Source:HGNC Symbol;Acc:5129]	HOXC8	1	30.0996	1.34033	0.338418	3.96059	7.48e-05	0.00148651	-0.48389	0.313223	-1.54487	0.122377	0.244229	0.160855	0.305613	0.526335	0.598656	0.747634	-0.644745	0.313603	-2.05593	0.0397895	NA	-0.286575	0.320968	-0.892848	0.371939	0.42585	1.53765	0.331138	4.64353	3.42e-06	8.85e-06	0.944819
ENSG00000039139	0	0	-1	0	0	0	ENSG00000039139.9	p15.2	5	13690440	13944652	38.97	4	protein_coding	dynein, axonemal, heavy chain 5 [Source:HGNC Symbol;Acc:2950]	DNAH5	-1	21.9917	-0.313399	0.396727	-0.789962	0.42955	0.595021	-0.63527	0.408971	-1.55334	0.120343	0.241455	-1.12914	0.422369	-2.67334	0.00750993	0.0444173	0.493866	0.434456	1.13675	0.255644	NA	-0.655107	0.414127	-1.5819	0.113673	0.146931	-0.333236	0.391421	-0.851348	0.394576	0.458955	0.0220165
ENSG00000046653	1	0	0	0	-1	0	ENSG00000046653.10	p22.2	X	13789150	13956757	41.5	11	protein_coding	glycoprotein M6B [Source:HGNC Symbol;Acc:4461]	GPM6B	-1	15.8391	1.00958	0.417021	2.42095	0.0154801	0.0611919	-0.323265	0.446901	-0.723348	0.469466	0.623669	0.473728	0.428075	1.10665	0.268446	0.453553	-0.796993	0.441492	-1.80523	0.0710389	NA	-1.60419	0.434566	-3.69148	0.000222953	0.000430096	-0.27134	0.429882	-0.631196	0.527912	0.589986	0.0106856
ENSG00000053438	0	-1	0	0	-1	0	ENSG00000053438.7	q11.23	20	36149617	36152092	54.08	2	protein_coding	neuronatin [Source:HGNC Symbol;Acc:7860]	NNAT	1	45.3819	0.834842	0.321165	2.59941	0.00933828	0.0432289	-1.24305	0.3515	-3.53642	0.000405586	0.00335312	-0.715419	0.341568	-2.09451	0.0362143	0.125867	-0.527634	0.361607	-1.45913	0.144528	NA	-2.64585	0.345958	-7.6479	2.04e-14	9.86e-14	-0.567959	0.32714	-1.73614	0.0825398	0.11368	7.23344
ENSG00000054277	0	-1	0	0	-1	0	ENSG00000054277.8	q43	1	241753404	241840678	39.62	7	protein_coding	opsin 3 [Source:HGNC Symbol;Acc:14007]	OPN3	-1	97.5203	-0.401668	0.315995	-1.27112	0.203685	0.362361	-1.21024	0.323907	-3.73638	0.00018669	0.00185952	-0.538435	0.319763	-1.68386	0.0922093	0.228226	-0.671803	0.327782	-2.04955	0.0404087	0.312392	-1.1785	0.325533	-3.62021	0.000294359	0.000558932	-0.36993	0.31433	-1.17688	0.239242	0.295035	0.271908
ENSG00000057593	1	0	0	0	0	0	ENSG00000057593.9	q34	13	113760105	113774995	61.36	6	protein_coding	coagulation factor VII (serum prothrombin conversion accelerator) [Source:HGNC Symbol;Acc:3544]	F7	1	33.0499	1.00576	0.432915	2.32322	0.0201674	0.0730676	0.574903	0.417591	1.37671	0.168602	0.308261	0.592781	0.417191	1.42089	0.155349	0.32086	-0.0178787	0.414421	-0.0431414	0.965589	NA	0.335432	0.420344	0.797994	0.424874	0.479012	0.766287	0.430293	1.78085	0.0749372	0.104208	0.646473
ENSG00000057657	0	0	-1	0	-1	-1	ENSG00000057657.10	q21	6	106534195	106557814	41.29	7	protein_coding	PR domain containing 1, with ZNF domain [Source:HGNC Symbol;Acc:9346]	PRDM1	1	85.8459	-0.502568	0.177077	-2.83813	0.00453782	0.0262264	-0.966253	0.219095	-4.4102	1.03e-05	0.000195421	-1.15233	0.222744	-5.17332	2.3e-07	3.66e-05	0.186072	0.240014	0.775256	0.438189	0.747108	-2.51608	0.21092	-11.929	8.35e-33	1.32e-31	-2.05239	0.186986	-10.9762	4.97e-28	6.74e-27	1.4786
ENSG00000061337	-1	0	0	0	1	1	ENSG00000061337.11	p21.3	8	20103676	20161474	50.43	3	protein_coding	leucine zipper, putative tumor suppressor 1 [Source:HGNC Symbol;Acc:13861]	LZTS1	-1	47.1475	-2.21353	0.986183	-2.24455	0.0247972	0.0842235	-0.134686	0.272678	-0.493939	0.621349	0.751339	0.323369	0.269927	1.19799	0.230922	0.412865	-0.458056	0.271986	-1.68412	0.0921593	NA	7.75339	0.874094	8.87021	7.3e-19	4.91e-18	5.67454	0.531845	10.6695	1.41e-26	1.76e-25	0.0193667
ENSG00000061918	-1	0	0	0	1	1	ENSG00000061918.8	q32.1	4	156680144	156728743	36.52	7	protein_coding	guanylate cyclase 1, soluble, beta 3 [Source:HGNC Symbol;Acc:4687]	GUCY1B3	1	30.3552	-1.27231	0.567239	-2.24299	0.0248971	0.0844175	0.396496	0.475939	0.833081	0.404799	0.567073	0.430526	0.476063	0.904347	0.365811	0.550542	-0.0340305	0.474777	-0.0716769	0.942859	NA	3.24151	0.550428	5.88908	3.88e-09	1.21e-08	1.5727	0.495285	3.17535	0.00149655	0.00276947	0.0552778
ENSG00000064651	0	-1	-1	0	1	1	ENSG00000064651.9	q23.3	5	127419458	127525380	35.24	7	protein_coding	solute carrier family 12 (sodium/potassium/chloride transporter), member 2 [Source:HGNC Symbol;Acc:10911]	SLC12A2	1	3996.34	-0.93282	0.388018	-2.40406	0.0162141	0.0631032	-1.28643	0.38462	-3.34468	0.000823778	0.00577321	-1.00469	0.384606	-2.61226	0.00899459	0.0499775	-0.281739	0.384689	-0.732381	0.463936	0.762324	4.091	0.387146	10.5671	4.23e-26	4.61e-25	4.44462	0.385499	11.5295	9.37e-31	1.46e-29	0.913059
ENSG00000066279	0	-1	0	0	1	1	ENSG00000066279.12	q31.3	1	197053258	197115824	34.66	3	protein_coding	asp (abnormal spindle) homolog, microcephaly associated (Drosophila) [Source:HGNC Symbol;Acc:19048]	ASPM	-1	16.1261	-0.180574	0.558155	-0.32352	0.746302	0.841384	-1.0937	0.438785	-2.49256	0.0126826	0.0457664	-0.619338	0.431869	-1.43409	0.151547	0.315396	-0.474358	0.446784	-1.06172	0.288364	NA	1.75469	0.523546	3.35155	0.000803619	0.00144386	2.66781	0.47961	5.56246	2.66e-08	8.56e-08	0.0357816
ENSG00000066379	0	1	0	0	0	0	ENSG00000066379.10	p22.1	6	30026676	30032686	41.39	6	protein_coding	zinc ribbon domain containing 1 [Source:HGNC Symbol;Acc:13182]	ZNRD1	1	95.2349	0.278366	0.223414	1.24596	0.212778	0.373479	1.09071	0.227794	4.78816	1.68e-06	4.72e-05	0.872688	0.228671	3.81635	0.000135442	0.002977	0.218024	0.222752	0.978774	0.327692	0.673135	-0.0890525	0.223072	-0.39921	0.689739	0.732389	-0.901399	0.228137	-3.95112	7.78e-05	0.000171321	5.25143
ENSG00000067842	-1	0	0	0	1	1	ENSG00000067842.13	q28	X	152783134	152848397	58.21	8	protein_coding	ATPase, Ca++ transporting, plasma membrane 3 [Source:HGNC Symbol;Acc:816]	ATP2B3	1	8.22485	-2.43495	1.04232	-2.33609	0.0194865	0.0714767	0.659299	0.514613	1.28116	0.200139	0.349459	0.756445	0.512464	1.47609	0.139919	NA	-0.097146	0.503813	-0.192821	0.847099	NA	5.52762	0.961956	5.74623	9.13e-09	2.73e-08	2.43338	0.65245	3.7296	0.000191785	0.000401682	0.00686059
ENSG00000068976	-1	0	0	0	0	0	ENSG00000068976.9	q13.1	11	64513861	64527769	56.99	5	protein_coding	phosphorylase, glycogen, muscle [Source:HGNC Symbol;Acc:9726]	PYGM	-1	15.8453	-1.35265	0.484136	-2.79395	0.00520686	0.0288792	-0.752454	0.472057	-1.59399	0.110939	0.227913	-0.6053	0.469625	-1.2889	0.197433	0.373533	-0.147154	0.484661	-0.303622	0.761416	NA	0.296573	0.501668	0.591174	0.554404	0.604515	-0.303624	0.453422	-0.669628	0.503095	0.56666	0.241435
ENSG00000070669	-1	0	0	0	1	1	ENSG00000070669.12	q21.3	7	97481430	97501854	38.42	17	protein_coding	asparagine synthetase (glutamine-hydrolyzing) [Source:HGNC Symbol;Acc:753]	ASNS	-1	482.811	-1.47943	0.237815	-6.22092	4.94e-10	5.06e-07	0.429959	0.224542	1.91483	0.055514	0.137857	0.385681	0.224612	1.7171	0.0859607	0.218791	0.0442779	0.224424	0.197296	0.843596	0.947646	3.38684	0.235596	14.3756	7.36e-47	2.25e-45	1.47745	0.226869	6.51234	7.4e-11	3.06e-10	0.964553
ENSG00000072163	0	-1	0	0	0	0	ENSG00000072163.14	q14.3	2	128395956	128439360	56.36	18	protein_coding	LIM and senescent cell antigen-like domains 2 [Source:HGNC Symbol;Acc:16084]	LIMS2	-1	61.53	0.0935744	0.318988	0.293348	0.769256	0.857454	-1.04788	0.32119	-3.2625	0.00110433	0.0072254	-0.641955	0.317305	-2.02315	0.043058	0.140362	-0.405927	0.325644	-1.24654	0.212568	0.572593	-0.821796	0.325283	-2.5264	0.0115238	0.0176263	0.31966	0.31481	1.01541	0.309911	0.370779	0.293995
ENSG00000072182	0	1	0	0	1	1	ENSG00000072182.8	q35	2	220378892	220403494	56.96	5	protein_coding	acid-sensing (proton-gated) ion channel family member 4 [Source:HGNC Symbol;Acc:21263]	ASIC4	1	114.99	-1.09401	0.683135	-1.60146	0.109275	0.237137	1.27436	0.405151	3.14539	0.00165863	0.00979313	0.716425	0.405845	1.76527	0.0775189	0.204457	0.557934	0.404076	1.38076	0.167351	0.526798	7.19117	0.622925	11.5442	7.9e-31	1.12e-29	4.8228	0.494117	9.76045	1.66e-22	1.63e-21	0.054597
ENSG00000075223	0	-1	0	0	-1	0	ENSG00000075223.9	q21.11	7	80371854	80551675	35.82	11	protein_coding	sema domain, immunoglobulin domain (Ig), short basic domain, secreted, (semaphorin) 3C [Source:HGNC Symbol;Acc:10725]	SEMA3C	-1	200.737	-0.513873	0.223366	-2.30059	0.021415	0.0762444	-1.0815	0.227949	-4.74447	2.09e-06	5.6e-05	-0.950524	0.227904	-4.17073	3.04e-05	0.00108259	-0.130971	0.232492	-0.563338	0.573205	0.825273	-1.01473	0.229151	-4.42823	9.5e-06	2.14e-05	-0.447109	0.222138	-2.01275	0.0441408	0.0640664	0.32494
ENSG00000075673	-1	0	0	0	1	1	ENSG00000075673.7	q12.12	13	25254549	25285921	49.33	2	protein_coding	ATPase, H+/K+ transporting, nongastric, alpha polypeptide [Source:HGNC Symbol;Acc:13816]	ATP12A	1	97.5274	-3.84566	1.19452	-3.21941	0.00128455	0.010712	1.2918	0.793592	1.62779	0.103569	0.217394	1.12706	0.794468	1.41863	0.156006	0.321911	0.164744	0.790944	0.208288	0.835004	0.94503	8.99345	1.14609	7.8471	4.26e-15	2.16e-14	3.85599	0.861631	4.47523	7.63e-06	1.89e-05	0.0142718
ENSG00000075826	0	1	0	0	0	0	ENSG00000075826.12	q24.31	10	102246399	102289628	46.47	16	protein_coding	SEC31 homolog B (S. cerevisiae) [Source:HGNC Symbol;Acc:23197]	SEC31B	-1	151.936	0.856467	0.316578	2.70539	0.0068225	0.0348703	1.18536	0.31451	3.76891	0.000163963	0.00169681	0.811361	0.315182	2.57426	0.0100454	0.0537006	0.374	0.312747	1.19586	0.231752	0.594626	0.381572	0.313644	1.21657	0.223766	0.271712	0.0526771	0.317441	0.165943	0.868202	0.894869	0.67323
ENSG00000076641	0	-1	-1	0	-1	-1	ENSG00000076641.4	q21.13	8	81880045	82024303	40.56	4	protein_coding	phosphoprotein associated with glycosphingolipid microdomains 1 [Source:HGNC Symbol;Acc:30043]	PAG1	-1	913.603	-0.145667	0.207959	-0.70046	0.48364	0.642025	-1.271	0.210592	-6.03538	1.59e-09	2.41e-07	-1.12907	0.210384	-5.36673	8.02e-08	2.1e-05	-0.14193	0.212118	-0.669109	0.503426	0.784566	-2.31987	0.210263	-11.0332	2.64e-28	3.27e-27	-1.19453	0.208292	-5.7349	9.76e-09	3.28e-08	3.14389
ENSG00000077092	0	0	-1	0	-1	-1	ENSG00000077092.14	p24.2	3	25215823	25639423	40.14	9	protein_coding	retinoic acid receptor, beta [Source:HGNC Symbol;Acc:9865]	RARB	1	67.2226	-0.324405	0.245865	-1.31945	0.18702	0.341077	-0.984785	0.264666	-3.72086	0.000198545	0.00193374	-1.11092	0.266749	-4.16468	3.12e-05	0.00110228	0.12614	0.278339	0.453187	0.650414	0.867587	-1.67374	0.263253	-6.35793	2.04e-10	7.11e-10	-1.01336	0.247414	-4.09581	4.21e-05	9.56e-05	0.0919597
ENSG00000078081	0	-1	0	0	0	1	ENSG00000078081.3	q27.1	3	182840001	182881627	44.17	5	protein_coding	lysosomal-associated membrane protein 3 [Source:HGNC Symbol;Acc:14582]	LAMP3	-1	13.5851	-0.596587	0.58425	-1.02112	0.3072	0.477097	-1.19288	0.556764	-2.14252	0.0321514	0.0924135	-1.79741	0.570559	-3.15026	0.00163124	NA	0.60453	0.586382	1.03095	0.302564	NA	0.431931	0.589221	0.733055	0.463525	0.517012	1.02822	0.551535	1.86429	0.0622805	0.088066	0.0968061
ENSG00000079150	-1	0	0	0	1	1	ENSG00000079150.13	q31.2	2	179328391	179343327	37.58	8	protein_coding	FK506 binding protein 7 [Source:HGNC Symbol;Acc:3723]	FKBP7	-1	61.5445	-1.54198	0.591397	-2.60735	0.00912465	0.0424831	0.452823	0.170992	2.64821	0.0080919	0.0328052	0.31611	0.171944	1.83845	0.0659962	0.183889	0.136713	0.170216	0.803174	0.421874	0.737273	6.14534	0.534558	11.4961	1.38e-30	1.93e-29	4.15054	0.305386	13.5911	4.52e-42	1.19e-40	0.0749397
ENSG00000080293	0	1	0	0	-1	-1	ENSG00000080293.5	q14.2	2	120197419	120282070	46.76	3	protein_coding	secretin receptor [Source:HGNC Symbol;Acc:10608]	SCTR	-1	13.7991	0.760751	0.384305	1.97955	0.0477541	0.133321	1.19362	0.485614	2.45796	0.013973	0.0494248	0.923796	0.492999	1.87383	0.0609538	NA	0.269821	0.450949	0.598341	0.549613	NA	-1.79325	0.412417	-4.34816	1.37e-05	3.04e-05	-2.22612	0.462045	-4.81797	1.45e-06	3.9e-06	0.0793395
ENSG00000081041	-1	0	0	0	0	-1	ENSG00000081041.8	q13.3	4	74962752	74965010	48.16	3	protein_coding	chemokine (C-X-C motif) ligand 2 [Source:HGNC Symbol;Acc:4603]	CXCL2	-1	29.1486	-1.03839	0.436827	-2.37711	0.017449	0.0662157	0.409536	0.456467	0.897186	0.36962	0.532814	-0.20482	0.466032	-0.439497	0.660302	0.790316	0.614356	0.463222	1.32627	0.184752	NA	-0.584363	0.450092	-1.29832	0.194178	0.239128	-2.03228	0.44341	-4.5833	4.58e-06	1.16e-05	4.06325
ENSG00000083457	0	1	0	0	0	0	ENSG00000083457.7	p13.2	17	3617922	3704537	50.88	9	protein_coding	integrin, alpha E (antigen CD103, human mucosal lymphocyte antigen 1; alpha polypeptide) [Source:HGNC Symbol;Acc:6147]	ITGAE	-1	106.221	-0.0796718	0.248832	-0.320183	0.748829	0.843071	1.01928	0.247216	4.12303	3.74e-05	0.00054165	0.457541	0.249267	1.83555	0.0664243	0.184496	0.561735	0.245562	2.28755	0.0221638	0.257514	0.521301	0.247543	2.1059	0.0352127	0.0498632	-0.577647	0.248518	-2.32436	0.0201061	0.031047	0.444566
ENSG00000083857	0	-1	-1	0	-1	0	ENSG00000083857.9	q35.2	4	187508937	187647876	41.53	11	protein_coding	FAT atypical cadherin 1 [Source:HGNC Symbol;Acc:3595]	FAT1	-1	4497.61	-0.343185	0.179099	-1.91617	0.0553434	0.147541	-1.1795	0.179414	-6.57415	4.89e-11	2.21e-08	-1.12407	0.179433	-6.26457	3.74e-10	7.57e-07	-0.0554228	0.179721	-0.308382	0.757791	0.914692	-1.33677	0.179446	-7.4494	9.38e-14	4.33e-13	-0.500455	0.179067	-2.79479	0.00519333	0.00887045	9.80641
ENSG00000085999	1	0	0	0	-1	0	ENSG00000085999.7	p34.1	1	46713360	46744145	46.5	12	protein_coding	RAD54-like (S. cerevisiae) [Source:HGNC Symbol;Acc:9826]	RAD54L	1	27.0997	1.06341	0.371325	2.86383	0.00418549	0.0248163	-0.794512	0.376121	-2.11238	0.0346536	0.0978429	0.115466	0.362592	0.318447	0.750146	0.85099	-0.909979	0.376804	-2.41499	0.0157355	NA	-1.2404	0.376742	-3.29244	0.000993234	0.00176331	0.617526	0.370724	1.66573	0.0957671	0.130275	0.130896
ENSG00000087116	0	0	1	0	1	1	ENSG00000087116.9	q35.3	5	178537852	178772431	53.87	5	protein_coding	ADAM metallopeptidase with thrombospondin type 1 motif, 2 [Source:HGNC Symbol;Acc:218]	ADAMTS2	-1	19.5439	-0.636614	0.846492	-0.752061	0.452014	0.615161	0.70959	0.56367	1.25888	0.208075	0.358789	1.36684	0.559907	2.4412	0.0146385	0.069246	-0.657255	0.555253	-1.1837	0.236531	NA	4.3254	0.767822	5.63333	1.77e-08	5.17e-08	2.97919	0.666926	4.46705	7.93e-06	1.96e-05	0.00477183
ENSG00000087253	-1	0	0	0	0	0	ENSG00000087253.7	q12.2	16	55542910	55620582	35.52	8	protein_coding	lysophosphatidylcholine acyltransferase 2 [Source:HGNC Symbol;Acc:26032]	LPCAT2	1	199.205	-1.03713	0.201754	-5.14055	2.74e-07	3.71e-05	-0.868257	0.205974	-4.21537	2.49e-05	0.000391473	-0.575066	0.205011	-2.80504	0.00503102	0.0339642	-0.293191	0.209521	-1.39934	0.161711	0.520715	-0.599976	0.208411	-2.87881	0.0039918	0.00653423	-0.768845	0.199235	-3.85899	0.000113855	0.000245901	0.562044
ENSG00000087916	-1	0	-1	0	0	0	ENSG00000087916.7	q23	X	115567790	115592625	33.28	2	protein_coding	solute carrier family 6 (amino acid transporter), member 14 [Source:HGNC Symbol;Acc:11047]	SLC6A14	1	217.638	-1.10563	0.288936	-3.82654	0.000129958	0.00219728	-0.916415	0.292396	-3.13416	0.00172346	0.010083	-1.21024	0.29492	-4.10361	4.07e-05	0.00130172	0.293822	0.298323	0.984912	0.324667	0.670425	-0.632425	0.294064	-2.15063	0.031505	0.044978	-0.821636	0.287232	-2.86053	0.00422932	0.00732563	1.83888
ENSG00000088053	1	0	0	0	-1	0	ENSG00000088053.7	q13.42	19	55525073	55549632	48.31	5	protein_coding	glycoprotein VI (platelet) [Source:HGNC Symbol;Acc:14388]	GP6	-1	11.2083	1.20827	0.410616	2.94258	0.00325487	0.0205755	0.416438	0.453448	0.918379	0.35842	0.522371	0.999228	0.435488	2.2945	0.0217618	NA	-0.582791	0.427311	-1.36386	0.172613	NA	-1.32154	0.419089	-3.15336	0.00161402	0.00279188	-0.529706	0.445637	-1.18865	0.234578	0.289856	0.118501
ENSG00000088882	-1	0	0	0	1	1	ENSG00000088882.7	p13	20	2774715	2781283	59.72	1	protein_coding	carboxypeptidase X (M14 family), member 1 [Source:HGNC Symbol;Acc:15771]	CPXM1	-1	8.77002	-1.84132	0.769798	-2.39195	0.0167591	0.0644893	0.794593	0.474431	1.67483	0.0939671	0.202692	0.439636	0.480437	0.915075	0.360152	NA	0.354957	0.469196	0.756521	0.449337	NA	3.77962	0.735464	5.1391	2.76e-07	7.28e-07	1.14371	0.526421	2.17261	0.0298095	0.044662	0.272644
ENSG00000089692	-1	0	0	0	1	0	ENSG00000089692.4	p13.31	12	6881678	6887621	57.37	4	protein_coding	lymphocyte-activation gene 3 [Source:HGNC Symbol;Acc:6476]	LAG3	1	10.8816	-1.8375	0.767822	-2.39313	0.0167051	0.064358	0.628993	0.571505	1.10059	0.271075	0.431502	0.176887	0.576866	0.306635	0.759121	NA	0.452106	0.571529	0.791047	0.428916	NA	3.52597	0.744708	4.73471	2.19e-06	5.27e-06	1.05948	0.601877	1.76029	0.0783579	0.108465	0.037664
ENSG00000090339	0	-1	-1	0	-1	-1	ENSG00000090339.4	p13.2	19	10381511	10397291	52.08	5	protein_coding	intercellular adhesion molecule 1 [Source:HGNC Symbol;Acc:5344]	ICAM1	1	40.6613	-0.684119	0.286517	-2.38771	0.0169537	0.0650214	-1.19953	0.323167	-3.7118	0.000205789	0.00198666	-1.30667	0.32598	-4.00842	6.11e-05	0.00171945	0.107134	0.34785	0.30799	0.75809	NA	-1.92844	0.320608	-6.01495	1.8e-09	5.76e-09	-1.41303	0.289514	-4.8807	1.06e-06	2.89e-06	1.19165
ENSG00000090402	0	0	-1	0	-1	-1	ENSG00000090402.3	q26.1	3	164696686	164796283	31.26	3	protein_coding	sucrase-isomaltase (alpha-glucosidase) [Source:HGNC Symbol;Acc:10856]	SI	-1	3431.6	0.025749	0.522028	0.0493249	0.96066	0.981479	-0.4745	0.522541	-0.908063	0.363845	0.527491	-1.39374	0.522829	-2.66577	0.00768115	0.0451679	0.919243	0.522977	1.75771	0.0787967	0.401751	-3.12943	0.522366	-5.99088	2.09e-09	6.64e-09	-2.62918	0.522203	-5.03479	4.78e-07	1.35e-06	18.5802
ENSG00000090920	0	-1	0	0	1	1	ENSG00000090920.9	q13.2	19	40353963	40440533	51.95	3	protein_coding	Fc fragment of IgG binding protein [Source:HGNC Symbol;Acc:13572]	FCGBP	-1	1469.54	-0.242582	0.262754	-0.923227	0.355889	0.526873	-1.01931	0.261123	-3.90358	9.48e-05	0.00112311	-0.533707	0.260993	-2.04491	0.0408642	0.135802	-0.485608	0.261338	-1.85816	0.0631465	0.371229	1.11583	0.262396	4.25248	2.11e-05	4.58e-05	1.89257	0.261483	7.23783	4.56e-13	2.28e-12	1.1663
ENSG00000091129	-1	0	0	0	1	1	ENSG00000091129.15	q31.1	7	107788068	108097161	39	16	protein_coding	neuronal cell adhesion molecule [Source:HGNC Symbol;Acc:7994]	NRCAM	-1	12.3387	-1.20106	0.484748	-2.4777	0.0132233	0.0547493	-0.35423	0.348434	-1.01663	0.309328	0.472711	-0.175384	0.344468	-0.509146	0.61065	NA	-0.178846	0.355195	-0.503514	0.614603	NA	2.01344	0.470181	4.28228	1.85e-05	4.03e-05	1.16661	0.367959	3.1705	0.00152176	0.00281241	0.00869153
ENSG00000091138	0	0	-1	0	-1	-1	ENSG00000091138.8	q31.1	7	107405912	107443670	39.28	6	protein_coding	solute carrier family 26 (anion exchanger), member 3 [Source:HGNC Symbol;Acc:3018]	SLC26A3	-1	1323.53	-0.297816	0.314034	-0.948355	0.342949	0.513321	-0.382431	0.314785	-1.2149	0.224405	0.377588	-1.13158	0.315251	-3.58947	0.000331351	0.00523113	0.749152	0.315533	2.37425	0.0175848	0.238366	-1.48949	0.314625	-4.73419	2.2e-06	5.28e-06	-1.40488	0.314194	-4.47137	7.77e-06	1.92e-05	19.2457
ENSG00000092529	1	0	0	0	-1	0	ENSG00000092529.18	q15.1	15	42640301	42704516	46.11	20	protein_coding	calpain 3, (p94) [Source:HGNC Symbol;Acc:1480]	CAPN3	1	11.5406	1.21092	0.488651	2.47809	0.0132088	0.0547185	0.126695	0.499042	0.253877	0.79959	0.877038	0.106746	0.498234	0.214249	0.830353	NA	0.0199494	0.500502	0.0398587	0.968206	NA	-1.01957	0.486911	-2.09395	0.0362645	0.0512599	0.0646577	0.50079	0.129111	0.89727	0.918669	0.0522942
ENSG00000092621	-1	0	0	0	1	1	ENSG00000092621.7	p12	1	120202421	120286838	44.18	7	protein_coding	phosphoglycerate dehydrogenase [Source:HGNC Symbol;Acc:8923]	PHGDH	1	399.794	-1.95941	0.340833	-5.74888	8.98e-09	3.2e-06	-0.299635	0.328252	-0.912821	0.361337	0.525242	0.19278	0.327973	0.587794	0.556671	0.716926	-0.492416	0.328308	-1.49986	0.133651	0.482521	3.12308	0.339698	9.1937	3.8e-20	2.81e-19	1.4633	0.329429	4.44194	8.92e-06	2.19e-05	0.169727
ENSG00000095303	-1	0	0	0	1	1	ENSG00000095303.10	q33.2	9	125132824	125157982	50.08	5	protein_coding	prostaglandin-endoperoxide synthase 1 (prostaglandin G/H synthase and cyclooxygenase) [Source:HGNC Symbol;Acc:9604]	PTGS1	1	20.372	-2.86857	0.946998	-3.02912	0.00245265	0.016828	0.152884	0.293971	0.520066	0.603017	0.73659	0.358287	0.291776	1.22795	0.219465	0.399418	-0.205403	0.292272	-0.702779	0.482193	NA	6.69711	0.877306	7.63373	2.28e-14	1.1e-13	3.67566	0.462129	7.95375	1.81e-15	1.1e-14	0.0088984
ENSG00000096395	0	1	0	0	1	1	ENSG00000096395.6	p21.31	6	33762450	33771788	54.77	3	protein_coding	motilin [Source:HGNC Symbol;Acc:7141]	MLN	-1	36812.8	0.385256	0.886416	0.434622	0.663837	0.785622	2.0401	0.85857	2.37616	0.0174936	0.0584605	1.33198	0.858571	1.55139	0.120809	0.271471	0.708127	0.858567	0.824778	0.409498	0.728387	12.5799	0.872873	14.412	4.35e-47	1.34e-45	10.925	0.872361	12.5235	5.55e-36	1.11e-34	2.0616
ENSG00000097046	-1	0	0	0	1	1	ENSG00000097046.8	p22.2	1	91966408	91991321	36.66	6	protein_coding	cell division cycle 7 [Source:HGNC Symbol;Acc:1745]	CDC7	1	25.2823	-1.29238	0.503072	-2.56899	0.0101997	0.0459164	-0.0947554	0.307052	-0.308597	0.757628	0.849492	-0.613784	0.31257	-1.96367	0.0495689	0.153782	0.519028	0.315131	1.64702	0.0995534	NA	3.73759	0.46966	7.95808	1.75e-15	9.23e-15	2.53996	0.356604	7.12265	1.06e-12	5.13e-12	0.134789
ENSG00000099194	0	-1	0	0	-1	-1	ENSG00000099194.5	q24.31	10	102106881	102124591	47.04	1	protein_coding	stearoyl-CoA desaturase (delta-9-desaturase) [Source:HGNC Symbol;Acc:10571]	SCD	1	15295.2	-0.30486	0.164896	-1.8488	0.0644871	0.163927	-1.10903	0.165229	-6.71204	1.92e-11	1.05e-08	-0.648999	0.165158	-3.92957	8.51e-05	0.00215434	-0.460027	0.165329	-2.78249	0.00539443	0.157437	-2.86513	0.165158	-17.3478	2.05e-67	1.39e-65	-2.06096	0.164967	-12.4932	8.13e-36	1.62e-34	458.166
ENSG00000099250	0	-1	0	0	-1	0	ENSG00000099250.13	p11.22	10	33466420	33625190	41.34	14	protein_coding	neuropilin 1 [Source:HGNC Symbol;Acc:8004]	NRP1	-1	254.365	-0.432629	0.198567	-2.17876	0.0293497	0.0949032	-1.10962	0.20336	-5.45644	4.86e-08	2.99e-06	-0.863102	0.202691	-4.25822	2.06e-05	0.000832311	-0.246521	0.206963	-1.19114	0.2336	0.597218	-1.21154	0.20401	-5.93864	2.87e-09	9.05e-09	-0.534545	0.197908	-2.70097	0.00691369	0.0116064	0.535819
ENSG00000099840	0	1	0	0	0	0	ENSG00000099840.9	p13.3	19	2096380	2099592	66.17	11	protein_coding	IZUMO family member 4 [Source:HGNC Symbol;Acc:26950]	IZUMO4	1	101.824	0.878851	0.326911	2.68834	0.00718072	0.0361127	1.65766	0.326051	5.08404	3.69e-07	1.44e-05	0.998531	0.327814	3.04603	0.00231883	0.0202926	0.659124	0.32195	2.04729	0.0406297	0.312937	0.422467	0.322527	1.30987	0.190241	0.234769	-0.356338	0.330396	-1.07852	0.280803	0.339521	6.6194
ENSG00000099860	-1	-1	-1	0	0	0	ENSG00000099860.4	p13.3	19	2476120	2478257	60.24	7	protein_coding	growth arrest and DNA-damage-inducible, beta [Source:HGNC Symbol;Acc:4096]	GADD45B	1	114.13	-1.01418	0.396914	-2.55516	0.0106138	0.0470776	-1.16079	0.396739	-2.92581	0.00343556	0.0171767	-1.28942	0.3978	-3.24137	0.00118958	0.0127992	0.12863	0.401567	0.32032	0.748726	0.91169	-0.174104	0.400799	-0.434393	0.664003	0.70903	-0.0274989	0.392813	-0.070005	0.94419	0.956576	8.27227
ENSG00000099866	1	0	0	0	0	0	ENSG00000099866.10	p13.3	19	489176	505347	60.87	4	protein_coding	mucosal vascular addressin cell adhesion molecule 1 [Source:HGNC Symbol;Acc:6765]	MADCAM1	1	19.3202	1.47038	0.369622	3.97807	6.95e-05	0.00141994	0.530963	0.338203	1.56995	0.116426	0.235659	0.20997	0.342727	0.612645	0.540111	0.70456	0.320993	0.337637	0.950704	0.341754	NA	0.0447082	0.33853	0.132066	0.894932	0.911056	0.984128	0.3695	2.66341	0.0077354	0.0128817	0.138434
ENSG00000099974	0	1	0	0	0	0	ENSG00000099974.7	q11.23	22	24309089	24314721	51.61	1	protein_coding	D-dopachrome tautomerase-like [Source:HGNC Symbol;Acc:33446]	DDTL	1	20.6334	0.846883	0.363847	2.32758	0.0199343	0.072582	1.02793	0.359077	2.86269	0.00420056	0.0199624	0.584827	0.364712	1.60353	0.108818	0.254614	0.443101	0.350591	1.26387	0.206277	NA	0.0610342	0.350477	0.174146	0.861751	0.883185	-0.120011	0.372247	-0.322396	0.747153	0.789769	1.07307
ENSG00000099984	0	1	0	0	1	1	ENSG00000099984.6	q11.23	22	24322339	24326106	57.46	2	protein_coding	glutathione S-transferase theta 2 [Source:HGNC Symbol;Acc:4642]	GSTT2	1	16.5256	-0.564748	0.723489	-0.780589	0.435044	0.600412	1.27372	0.412911	3.08474	0.00203732	0.0114563	0.470915	0.420543	1.11978	0.262808	0.447975	0.802808	0.408164	1.96688	0.0491976	NA	4.55148	0.63574	7.15935	8.11e-13	3.47e-12	2.71301	0.541119	5.01371	5.34e-07	1.5e-06	0.356489
ENSG00000100024	1	0	0	0	0	1	ENSG00000100024.10	q11.23	22	24863206	24924358	46.67	6	protein_coding	ureidopropionase, beta [Source:HGNC Symbol;Acc:16297]	UPB1	1	16.1403	1.55751	0.480472	3.24163	0.00118848	0.0101702	0.241108	0.408809	0.589782	0.555337	0.6981	0.649212	0.403876	1.60746	0.107954	0.253509	-0.408104	0.402894	-1.01293	0.311092	NA	0.521287	0.423808	1.23001	0.218695	0.266101	1.83769	0.467255	3.93295	8.39e-05	0.000183887	0.0329481
ENSG00000100033	1	0	0	0	-1	-1	ENSG00000100033.12	q11.21	22	18900294	18924066	58.95	14	protein_coding	proline dehydrogenase (oxidase) 1 [Source:HGNC Symbol;Acc:9453]	PRODH	-1	319.97	1.115	0.422063	2.64179	0.00824686	0.0396701	0.759518	0.428161	1.77391	0.0760783	0.173505	0.567644	0.42814	1.32583	0.184894	0.35829	0.191875	0.426785	0.449582	0.653012	0.86846	-2.42987	0.424196	-5.72817	1.02e-08	3.03e-08	-2.07439	0.426056	-4.86881	1.12e-06	3.06e-06	5.34897
ENSG00000100191	1	0	0	0	-1	-1	ENSG00000100191.4	q12.3	22	32614465	32651328	41.72	1	protein_coding	solute carrier family 5 (glucose activated ion channel), member 4 [Source:HGNC Symbol;Acc:11039]	SLC5A4	-1	60.574	1.01455	0.373798	2.71417	0.00664411	0.0341174	-0.634042	0.412101	-1.53856	0.123912	0.246301	0.124764	0.398704	0.312923	0.754339	0.85397	-0.758806	0.412159	-1.84105	0.0656139	0.376537	-3.35657	0.399438	-8.40323	4.34e-17	2.59e-16	-1.70798	0.387467	-4.40806	1.04e-05	2.55e-05	0.989898
ENSG00000100218	0	-1	0	0	0	1	ENSG00000100218.7	q11.22	22	23401593	23487208	55.53	5	protein_coding	rhabdoid tumor deletion region gene 1 [Source:HGNC Symbol;Acc:13437]	RTDR1	-1	8.34499	0.888698	0.725533	1.22489	0.220617	0.383343	-1.4578	0.520231	-2.80221	0.00507539	0.0231497	-0.395592	0.492016	-0.804022	0.421385	NA	-1.0622	0.528719	-2.00901	0.0445357	NA	1.05176	0.625333	1.68192	0.092585	0.122057	3.39825	0.637444	5.33106	9.76e-08	2.96e-07	0.00522975
ENSG00000100345	0	-1	0	0	-1	0	ENSG00000100345.16	q12.3	22	36677327	36784063	52.37	11	protein_coding	myosin, heavy chain 9, non-muscle [Source:HGNC Symbol;Acc:7579]	MYH9	-1	26775.4	-0.00267082	0.190903	-0.0139905	0.988838	0.995722	-1.02825	0.190948	-5.38496	7.25e-08	4.2e-06	-0.646371	0.190934	-3.38531	0.000710978	0.00891995	-0.381876	0.190973	-1.99964	0.0455394	0.327419	-1.44721	0.190948	-7.57906	3.48e-14	1.65e-13	-0.421633	0.190902	-2.20863	0.0272002	0.0410689	94.4668
ENSG00000100387	0	0	1	0	0	0	ENSG00000100387.8	q13.2	22	41347351	41369313	44.92	3	protein_coding	ring-box 1, E3 ubiquitin protein ligase [Source:HGNC Symbol;Acc:9928]	RBX1	1	31.7767	0.406502	0.316756	1.28333	0.199377	0.356886	0.800051	0.32671	2.44881	0.0143327	0.0502692	1.03188	0.323852	3.18627	0.00144118	0.0144495	-0.231828	0.315113	-0.7357	0.461913	NA	-0.342096	0.317551	-1.07729	0.281349	0.332798	-0.735646	0.325966	-2.25682	0.0240195	0.0366116	0.438311
ENSG00000100429	1	0	0	0	0	0	ENSG00000100429.13	q13.33	22	50683612	50689834	64.5	21	protein_coding	histone deacetylase 10 [Source:HGNC Symbol;Acc:18128]	HDAC10	-1	27.9095	1.42807	0.291966	4.89123	1e-06	8.6e-05	0.734715	0.26849	2.73647	0.00621016	0.0269844	0.47422	0.271386	1.7474	0.0805677	0.209541	0.260494	0.263458	0.988751	0.322785	NA	0.0549104	0.265611	0.206733	0.836219	0.861384	0.748266	0.294787	2.53833	0.0111384	0.0179965	0.791459
ENSG00000100505	-1	0	0	0	1	1	ENSG00000100505.9	q22.1	14	51441980	51562779	40.48	6	protein_coding	tripartite motif containing 9 [Source:HGNC Symbol;Acc:16288]	TRIM9	-1	18.4307	-2.59506	0.938721	-2.76446	0.0057017	0.0307472	0.529164	0.399301	1.32523	0.185096	0.33063	0.397606	0.400864	0.991873	0.321259	0.508939	0.131557	0.397375	0.331066	0.740594	NA	5.77751	0.89777	6.4354	1.23e-10	4.37e-10	2.65329	0.484408	5.47738	4.32e-08	1.36e-07	0.0129729
ENSG00000100583	-1	0	0	0	1	1	ENSG00000100583.4	q24.3	14	77843032	77857840	44.51	2	protein_coding	sterile alpha motif domain containing 15 [Source:HGNC Symbol;Acc:18631]	SAMD15	1	20.3654	-1.31138	0.552082	-2.37534	0.0175329	0.0663939	0.213671	0.319579	0.668602	0.503749	0.653454	0.300994	0.318359	0.945456	0.344426	0.530598	-0.0873231	0.31829	-0.274351	0.783815	NA	3.72945	0.5133	7.26564	3.71e-13	1.64e-12	2.2044	0.379261	5.81235	6.16e-09	2.12e-08	0.12094
ENSG00000100626	1	0	0	0	1	1	ENSG00000100626.12	q24.1	14	69725994	69821183	48.49	10	protein_coding	UDP-N-acetyl-alpha-D-galactosamine:polypeptide N-acetylgalactosaminyltransferase 16 [Source:HGNC Symbol;Acc:23233]	GALNT16	1	120.851	1.39179	0.460101	3.02495	0.0024867	0.0169968	0.520369	0.309895	1.67918	0.0931169	0.201423	0.760915	0.309495	2.45857	0.0139491	0.066832	-0.240545	0.308808	-0.778947	0.436011	0.746892	4.30676	0.366598	11.7479	7.24e-32	1.08e-30	5.17817	0.416437	12.4345	1.7e-35	3.34e-34	0.0211669
ENSG00000100867	1	0	0	0	1	1	ENSG00000100867.10	q11.2	14	24099324	24114848	49.5	9	protein_coding	dehydrogenase/reductase (SDR family) member 2 [Source:HGNC Symbol;Acc:18349]	DHRS2	1	20.6801	1.74673	0.495056	3.52834	0.00041817	0.00494374	0.383683	0.286151	1.34084	0.179973	0.323428	0.513406	0.28386	1.80866	0.0705037	0.191812	-0.129724	0.281473	-0.460874	0.644889	NA	2.05424	0.351722	5.84053	5.2e-09	1.6e-08	3.41729	0.451922	7.56167	3.98e-14	2.17e-13	0.0288406
ENSG00000100916	-1	0	0	0	1	1	ENSG00000100916.9	q13.2	14	36295524	36401531	38.94	7	protein_coding	breast cancer metastasis-suppressor 1-like [Source:HGNC Symbol;Acc:20512]	BRMS1L	1	34.9029	-1.06329	0.324632	-3.27537	0.00105524	0.00932099	0.101683	0.225183	0.451559	0.651586	0.774003	-0.417002	0.231415	-1.80196	0.0715511	0.193749	0.518685	0.232202	2.23376	0.0254988	NA	2.70202	0.306667	8.81091	1.24e-18	8.22e-18	1.53705	0.249095	6.17053	6.81e-10	2.57e-09	0.031678
ENSG00000101188	1	0	0	0	0	0	ENSG00000101188.4	q13.33	20	61340189	61394123	55.17	2	protein_coding	neurotensin receptor 1 (high affinity) [Source:HGNC Symbol;Acc:8039]	NTSR1	1	45.9017	1.20404	0.384355	3.13263	0.00173249	0.013149	0.263621	0.37346	0.705888	0.480258	0.633171	0.529411	0.371956	1.42332	0.154644	0.319777	-0.26579	0.371545	-0.715363	0.474384	NA	-0.0163329	0.374921	-0.0435635	0.965252	0.97126	0.924086	0.382948	2.41308	0.0158182	0.0248502	0.116223
ENSG00000101200	0	1	0	0	-1	-1	ENSG00000101200.5	p13	20	3063202	3065370	67.96	1	protein_coding	arginine vasopressin [Source:HGNC Symbol;Acc:894]	AVP	-1	44.8506	0.683681	0.334265	2.04533	0.0408227	0.119528	1.68458	0.413818	4.07082	4.68e-05	0.000646916	0.529397	0.437311	1.21057	0.226059	0.406861	1.15518	0.400476	2.88451	0.00392022	NA	-2.36936	0.354647	-6.68088	2.38e-11	8.99e-11	-3.37025	0.397392	-8.48093	2.23e-17	1.55e-16	11.4569
ENSG00000101405	0	1	1	0	-1	-1	ENSG00000101405.3	p13	20	3052266	3053163	71.94	1	protein_coding	oxytocin/neurophysin I prepropeptide [Source:HGNC Symbol;Acc:8528]	OXT	1	70.8101	0.466884	0.254557	1.83411	0.0666383	0.167841	1.46213	0.282084	5.18332	2.18e-07	9.74e-06	1.00012	0.285415	3.50409	0.000458168	0.00660106	0.462007	0.268581	1.72018	0.0854006	0.411648	-1.04676	0.259829	-4.02863	5.61e-05	0.000116361	-2.042	0.277332	-7.36303	1.8e-13	9.26e-13	46.3705
ENSG00000101443	0	1	1	0	1	0	ENSG00000101443.13	q13.12	20	44098346	44110172	46.83	7	protein_coding	WAP four-disulfide core domain 2 [Source:HGNC Symbol;Acc:15939]	WFDC2	1	35.4864	-0.0953206	0.410532	-0.232188	0.816392	0.888041	1.53185	0.379006	4.04175	5.31e-05	0.000710261	1.01709	0.381618	2.66521	0.00769397	0.0452041	0.514756	0.371804	1.38448	0.166211	NA	2.0433	0.395226	5.16996	2.34e-07	6.21e-07	0.416131	0.395037	1.0534	0.292159	0.352061	0.719307
ENSG00000102003	1	0	0	0	1	1	ENSG00000102003.6	p11.23	X	49044269	49056718	52.64	9	protein_coding	synaptophysin [Source:HGNC Symbol;Acc:11506]	SYP	-1	1305.41	1.57726	0.311782	5.05885	4.22e-07	4.84e-05	0.242522	0.16824	1.44152	0.149437	0.28274	0.559765	0.168141	3.32914	0.000871152	0.0103789	-0.317243	0.168128	-1.88692	0.0591716	0.360106	6.7575	0.222851	30.323	5.71e-202	5.85e-199	8.09224	0.275585	29.3639	1.59e-189	1.02e-186	0.161837
ENSG00000102043	0	-1	0	0	-1	0	ENSG00000102043.11	q11.2	X	63444187	63615333	39.19	5	protein_coding	myotubularin related protein 8 [Source:HGNC Symbol;Acc:16825]	MTMR8	-1	10.4539	-0.0485659	0.419932	-0.115652	0.907929	0.948926	-1.15138	0.447201	-2.57463	0.0100347	0.0386138	-1.07536	0.443412	-2.42519	0.0153003	NA	-0.0760191	0.480853	-0.158092	0.874384	NA	-1.06038	0.458937	-2.3105	0.0208602	0.0306004	0.0424359	0.407297	0.104189	0.917019	0.934966	0.0143889
ENSG00000102098	0	1	0	0	1	1	ENSG00000102098.13	p22.13	X	18257434	18372847	39.57	4	protein_coding	sex comb on midleg-like 2 (Drosophila) [Source:HGNC Symbol;Acc:10581]	SCML2	-1	7.00282	-0.950493	1.14982	-0.826644	0.408439	0.575582	1.20544	0.420409	2.8673	0.00413985	0.0197574	0.722816	0.430721	1.67815	0.0933173	NA	0.482625	0.404117	1.19427	0.232372	NA	5.63479	0.908492	6.20235	5.56e-10	1.86e-09	3.47885	0.820502	4.23991	2.24e-05	5.26e-05	0
ENSG00000102837	0	-1	0	0	1	1	ENSG00000102837.6	q14.3	13	53602894	53626192	40.09	1	protein_coding	olfactomedin 4 [Source:HGNC Symbol;Acc:17190]	OLFM4	1	4946.91	-0.836562	0.329833	-2.53632	0.0112025	0.0489679	-1.07458	0.329208	-3.26414	0.00109799	0.00719	-0.891382	0.329204	-2.70769	0.00677531	0.0414739	-0.183199	0.329275	-0.556369	0.577959	0.827771	1.96832	0.329721	5.96966	2.38e-09	7.53e-09	2.20634	0.329321	6.69968	2.09e-11	9.07e-11	21.1393
ENSG00000102904	0	1	0	0	1	1	ENSG00000102904.10	q22.1	16	67840668	67866051	52.87	16	protein_coding	translin-associated factor X interacting protein 1 [Source:HGNC Symbol;Acc:18586]	TSNAXIP1	1	22.1299	0.379334	0.448079	0.846579	0.39723	0.565594	1.08338	0.362686	2.98709	0.00281649	0.0147334	0.351895	0.369383	0.952655	0.340765	0.527697	0.731481	0.360693	2.02799	0.0425613	NA	2.33064	0.404646	5.7597	8.43e-09	2.54e-08	1.6266	0.410768	3.9599	7.5e-05	0.000165576	0.141112
ENSG00000103021	-1	0	0	0	1	1	ENSG00000103021.5	q21	16	58265061	58317740	43.46	5	protein_coding	coiled-coil domain containing 113 [Source:HGNC Symbol;Acc:25002]	CCDC113	1	8.88258	-2.48973	0.974903	-2.55383	0.0106546	0.0471905	-0.534961	0.418031	-1.27972	0.200644	0.350182	-0.578146	0.419434	-1.3784	0.168081	NA	0.0431847	0.432732	0.0997956	0.920507	NA	4.79321	0.922463	5.19609	2.04e-07	5.43e-07	2.83843	0.523708	5.41988	5.96e-08	1.85e-07	0.0169989
ENSG00000104415	1	0	0	0	-1	-1	ENSG00000104415.9	q24.22	8	134203282	134242587	48.45	6	protein_coding	WNT1 inducible signaling pathway protein 1 [Source:HGNC Symbol;Acc:12769]	WISP1	1	43.1303	1.24326	0.40535	3.06713	0.00216125	0.0153779	0.32911	0.474821	0.693125	0.488231	0.640241	0.510905	0.468664	1.09013	0.275656	0.461607	-0.181795	0.466138	-0.390002	0.696535	NA	-3.53533	0.438774	-8.05731	7.8e-16	4.25e-15	-2.62118	0.444738	-5.89377	3.77e-09	1.33e-08	0.546787
ENSG00000104826	0	1	1	0	-1	-1	ENSG00000104826.7	q13.33	19	49519237	49520338	64.16	1	protein_coding	luteinizing hormone beta polypeptide [Source:HGNC Symbol;Acc:6584]	LHB	-1	29.3867	0.588284	0.3915	1.50264	0.132932	0.269671	1.20847	0.421782	2.86515	0.00416812	0.0198459	1.07173	0.423099	2.53306	0.0113073	0.0581863	0.136735	0.406224	0.3366	0.736418	NA	-1.06923	0.397641	-2.68892	0.00716826	0.0112797	-1.68941	0.416003	-4.06106	4.89e-05	0.000110346	8.73559
ENSG00000105251	0	1	1	0	0	-1	ENSG00000105251.6	p13.3	19	4278598	4290721	54.76	5	protein_coding	Src homology 2 domain containing transforming protein D [Source:HGNC Symbol;Acc:30633]	SHD	1	64.1749	0.0772335	0.265513	0.290884	0.77114	0.858443	1.67913	0.292322	5.74413	9.24e-09	8.88e-07	1.1579	0.296096	3.91056	9.21e-05	0.0022758	0.521234	0.276878	1.88254	0.0597631	0.362274	-0.701933	0.270283	-2.59702	0.00940354	0.0145512	-2.30383	0.287942	-8.00103	1.23e-15	7.54e-15	2.38204
ENSG00000105376	0	-1	0	0	-1	-1	ENSG00000105376.4	p13.2	19	10400657	10407454	63.95	5	protein_coding	intercellular adhesion molecule 5, telencephalin [Source:HGNC Symbol;Acc:5348]	ICAM5	1	19.6908	0.0505292	0.350369	0.144217	0.885329	0.934043	-1.01367	0.429988	-2.35744	0.0184014	0.0607703	0.223402	0.388552	0.574961	0.565318	0.723723	-1.23707	0.429342	-2.88132	0.00396015	NA	-2.52224	0.414665	-6.08259	1.18e-09	3.84e-09	-1.45804	0.368457	-3.95715	7.58e-05	0.000167273	0.625717
ENSG00000105398	0	1	0	0	-1	-1	ENSG00000105398.3	q13.33	19	48373723	48389654	46.67	1	protein_coding	sulfotransferase family, cytosolic, 2A, dehydroepiandrosterone (DHEA)-preferring, member 1 [Source:HGNC Symbol;Acc:11458]	SULT2A1	-1	248.658	0.855046	0.595166	1.43665	0.150817	0.2952	1.56401	0.602945	2.59396	0.00948777	0.0369908	0.948065	0.603791	1.57019	0.116372	0.265114	0.615949	0.599711	1.02708	0.304384	0.657538	-2.04591	0.596864	-3.42776	0.000608588	0.00111059	-2.75487	0.601275	-4.58172	4.61e-06	1.17e-05	7.75665
ENSG00000105419	-1	0	0	0	1	1	ENSG00000105419.13	q13.32	19	47906381	47922780	56.51	14	protein_coding	Meis homeobox 3 [Source:HGNC Symbol;Acc:29537]	MEIS3	-1	30.7049	-2.64203	0.966105	-2.73472	0.00624326	0.0328043	0.370349	0.304782	1.21513	0.224318	0.377515	0.661925	0.302785	2.18612	0.0288066	0.108702	-0.291576	0.301329	-0.967633	0.333228	NA	7.34189	0.882547	8.31899	8.87e-17	5.16e-16	4.32951	0.497392	8.70442	3.19e-18	2.36e-17	0.0815821
ENSG00000105427	0	1	0	0	1	1	ENSG00000105427.5	q13.2	19	42891171	42894439	58.27	2	protein_coding	cornifelin [Source:HGNC Symbol;Acc:30183]	CNFN	-1	53.2577	0.523774	0.362545	1.44471	0.148539	0.292196	1.03178	0.270842	3.80954	0.000139224	0.00149808	0.668423	0.272294	2.45478	0.014097	0.0673361	0.363361	0.267667	1.35751	0.174619	0.533639	3.0415	0.316552	9.60823	7.38e-22	6.05e-21	2.53349	0.324035	7.81857	5.34e-15	3.11e-14	1.91756
ENSG00000105472	0	1	1	0	1	1	ENSG00000105472.8	q13.33	19	51226586	51228974	66.39	2	protein_coding	C-type lectin domain family 11, member A [Source:HGNC Symbol;Acc:10576]	CLEC11A	1	64.937	0.384593	0.336893	1.14159	0.253625	0.420293	1.18997	0.239352	4.97165	6.64e-07	2.24e-05	1.02259	0.239813	4.26412	2.01e-05	0.000819928	0.16738	0.234173	0.71477	0.474751	0.769062	3.30948	0.290972	11.3739	5.64e-30	7.66e-29	2.5041	0.294183	8.51203	1.71e-17	1.2e-16	1.68679
ENSG00000105583	0	1	0	0	0	0	ENSG00000105583.5	p13.2	19	12778885	12782170	57.12	4	protein_coding	WD repeat domain 83 opposite strand [Source:HGNC Symbol;Acc:30203]	WDR83OS	-1	198.656	0.0430194	0.191376	0.224791	0.822142	0.891904	1.15048	0.189308	6.07731	1.22e-09	1.96e-07	0.797562	0.190082	4.19589	2.72e-05	0.000998263	0.352919	0.187089	1.88637	0.0592451	0.360143	0.69487	0.189645	3.66405	0.000248259	0.000476043	-0.412591	0.191051	-2.15959	0.0308045	0.0460091	17.1687
ENSG00000105639	0	-1	0	0	-1	0	ENSG00000105639.14	p13.11	19	17935589	17958880	54.93	7	protein_coding	Janus kinase 3 [Source:HGNC Symbol;Acc:6193]	JAK3	-1	34.9925	0.224256	0.320765	0.699128	0.484472	0.642825	-1.61933	0.327165	-4.94957	7.44e-07	2.45e-05	-0.625694	0.311872	-2.00625	0.0448298	0.143888	-0.993632	0.333855	-2.97624	0.0029181	NA	-1.07399	0.335907	-3.19729	0.00138727	0.00241762	0.76959	0.311632	2.46954	0.0135286	0.0215216	0.490195
ENSG00000105672	0	1	0	0	0	-1	ENSG00000105672.10	q13.12	19	36132647	36135773	64.89	6	protein_coding	ets variant 2 [Source:HGNC Symbol;Acc:3491]	ETV2	1	30.013	0.268469	0.278102	0.965363	0.334363	0.50435	1.08556	0.295475	3.67396	0.000238819	0.00222888	0.803063	0.298762	2.68797	0.00718875	0.0431112	0.282499	0.283285	0.997226	0.318655	NA	-0.290698	0.280006	-1.03818	0.299184	0.351273	-1.10779	0.293696	-3.77189	0.000162015	0.000342175	3.6513
ENSG00000105711	-1	0	0	0	1	1	ENSG00000105711.6	q13.12	19	35521588	35531352	55.68	5	protein_coding	sodium channel, voltage-gated, type I, beta subunit [Source:HGNC Symbol;Acc:10586]	SCN1B	1	108.551	-3.78512	0.929881	-4.07054	4.69e-05	0.0011022	0.599787	0.27385	2.19021	0.0285092	0.0844123	0.371152	0.274208	1.35354	0.175882	0.347321	0.228635	0.273303	0.836563	0.402838	0.724091	9.89043	0.875553	11.2962	1.37e-29	1.82e-28	5.50552	0.415967	13.2355	5.48e-40	1.3e-38	0.091705
ENSG00000105737	-1	0	0	0	1	1	ENSG00000105737.5	q13.2	19	42502473	42573650	51.51	6	protein_coding	glutamate receptor, ionotropic, kainate 5 [Source:HGNC Symbol;Acc:4583]	GRIK5	-1	39.1956	-1.68591	0.740182	-2.2777	0.0227444	0.0795356	0.330583	0.35901	0.92082	0.357145	0.520873	0.576016	0.35785	1.60966	0.107472	0.252878	-0.245433	0.357134	-0.687229	0.491938	NA	5.75391	0.686895	8.3767	5.44e-17	3.22e-16	3.73742	0.452991	8.25054	1.58e-16	1.02e-15	0.0188717
ENSG00000105825	-1	0	0	0	1	1	ENSG00000105825.7	q21.3	7	93514709	93520303	39.34	4	protein_coding	tissue factor pathway inhibitor 2 [Source:HGNC Symbol;Acc:11761]	TFPI2	-1	25.8241	-1.86098	0.691001	-2.69316	0.00707778	0.0357824	0.428163	0.365424	1.17169	0.241323	0.398334	0.087126	0.367993	0.23676	0.812843	0.890547	0.341037	0.366345	0.930919	0.351896	NA	5.12075	0.6504	7.87323	3.46e-15	1.77e-14	2.83161	0.433929	6.52551	6.78e-11	2.82e-10	0.320107
ENSG00000105887	0	-1	0	0	0	0	ENSG00000105887.10	q33	7	135611509	135662101	36.4	2	protein_coding	myotrophin [Source:HGNC Symbol;Acc:15667]	MTPN	-1	523.033	-0.898608	0.244024	-3.68245	0.000231002	0.00331595	-1.00776	0.242981	-4.1475	3.36e-05	0.000499118	-0.950691	0.243118	-3.91042	9.21e-05	0.0022758	-0.0570725	0.244285	-0.233631	0.815272	0.93696	0.266217	0.244966	1.08675	0.277148	0.328258	0.375372	0.242029	1.55094	0.120917	0.160287	2.24791
ENSG00000106066	-1	0	0	0	1	0	ENSG00000106066.9	p14.3	7	29034847	29235067	41	12	protein_coding	carboxypeptidase, vitellogenic-like [Source:HGNC Symbol;Acc:14399]	CPVL	-1	37.513	-1.04697	0.362082	-2.89152	0.00383381	0.0232393	0.496635	0.312108	1.59123	0.111558	0.228666	0.420496	0.312607	1.34513	0.178585	0.350276	0.0761392	0.310378	0.245311	0.806216	NA	2.22491	0.353113	6.30084	2.96e-10	1.02e-09	0.681304	0.322292	2.11393	0.034521	0.0511623	0.0234809
ENSG00000106133	1	0	0	0	0	0	ENSG00000106133.13	q11.23	7	72418120	72425329	52.75	5	pseudogene	NOP2/Sun domain family, member 5 pseudogene 2 [Source:HGNC Symbol;Acc:16609]	NSUN5P2	-1	25.5172	1.3414	0.397939	3.37086	0.000749327	0.00733549	0.601657	0.399739	1.50513	0.132292	0.258577	0.509089	0.400013	1.27268	0.203132	0.37977	0.0925683	0.394596	0.23459	0.814527	NA	-0.705509	0.390072	-1.80866	0.0705031	0.094833	0.0342334	0.407445	0.0840198	0.933041	0.948281	0.652063
ENSG00000106546	0	-1	0	0	-1	0	ENSG00000106546.8	p21.1	7	17338246	17385776	34.56	5	protein_coding	aryl hydrocarbon receptor [Source:HGNC Symbol;Acc:348]	AHR	1	976.907	-0.788004	0.204907	-3.84567	0.000120225	0.00209442	-1.05906	0.206518	-5.12817	2.93e-07	1.22e-05	-0.82375	0.206392	-3.9912	6.57e-05	0.00180969	-0.235308	0.207648	-1.13321	0.257127	0.621326	-1.19195	0.206668	-5.76744	8.05e-09	2.43e-08	-0.920892	0.204756	-4.49751	6.88e-06	1.71e-05	6.66948
ENSG00000106633	-1	0	0	0	1	1	ENSG00000106633.11	p13	7	44183872	44237769	49.97	8	protein_coding	glucokinase (hexokinase 4) [Source:HGNC Symbol;Acc:4195]	GCK	-1	75.0842	-2.26213	0.990396	-2.28406	0.0223679	0.0786424	0.0598569	0.288572	0.207424	0.835679	0.901825	0.373107	0.287585	1.29738	0.1945	0.369926	-0.31325	0.288061	-1.08744	0.276841	0.63753	8.55466	0.879975	9.72148	2.44e-22	2.08e-21	6.23267	0.538347	11.5774	5.36e-31	8.46e-30	0.012461
ENSG00000107623	-1	0	0	0	1	1	ENSG00000107623.4	q11.22	10	48425815	48438976	52.67	1	protein_coding	growth differentiation factor 10 [Source:HGNC Symbol;Acc:4215]	GDF10	-1	5.80167	-3.51531	1.12555	-3.12319	0.00178902	0.0134584	-1.20657	0.737306	-1.63646	0.101744	0.214452	-0.496519	0.720215	-0.689403	0.490569	NA	-0.710049	0.748525	-0.948597	0.342825	NA	4.53811	1.10066	4.12309	3.74e-05	7.89e-05	2.22937	0.774013	2.88027	0.00397333	0.00691183	0.0170092
ENSG00000108465	0	1	0	0	0	0	ENSG00000108465.10	q21.32	17	46045176	46059140	51.51	37	protein_coding	CDK5 regulatory subunit associated protein 3 [Source:HGNC Symbol;Acc:18673]	CDK5RAP3	1	1672.52	0.734805	0.329849	2.2277	0.0259003	0.0868391	1.23895	0.330037	3.75398	0.000174049	0.00176654	0.704101	0.33014	2.13273	0.0329466	0.118479	0.534852	0.329857	1.62147	0.104918	0.442343	-0.271168	0.329768	-0.822298	0.410907	0.465142	-0.775315	0.330117	-2.3486	0.0188439	0.029236	34.5151
ENSG00000108515	0	1	0	0	0	-1	ENSG00000108515.13	p13.2	17	4851387	4860426	58.22	17	protein_coding	enolase 3 (beta, muscle) [Source:HGNC Symbol;Acc:3354]	ENO3	1	202.267	0.807642	0.30359	2.66031	0.00780693	0.0381752	1.09351	0.306832	3.56388	0.000365409	0.00310446	0.702525	0.307566	2.28414	0.0223631	0.0918431	0.39099	0.305165	1.28124	0.20011	0.560939	-0.747588	0.30369	-2.46168	0.0138289	0.020921	-1.03346	0.306733	-3.36925	0.000753723	0.00145546	6.90941
ENSG00000108551	-1	0	0	0	1	1	ENSG00000108551.4	p11.2	17	17397751	17399709	62.89	2	protein_coding	RAS, dexamethasone-induced 1 [Source:HGNC Symbol;Acc:15828]	RASD1	-1	952.495	-1.24769	0.387464	-3.22014	0.00128126	0.010702	0.307291	0.203614	1.50918	0.131252	0.257101	0.3028	0.203645	1.4869	0.137041	0.294546	0.00449087	0.203593	0.0220581	0.982402	0.993011	8.3827	0.35238	23.7888	4.36e-125	1.12e-122	6.82772	0.259731	26.2877	2.65e-152	8.68e-150	0.22856
ENSG00000108691	-1	0	0	0	1	0	ENSG00000108691.5	q12	17	32582304	32584222	45.49	3	protein_coding	chemokine (C-C motif) ligand 2 [Source:HGNC Symbol;Acc:10618]	CCL2	1	37.1689	-1.61133	0.485592	-3.31828	0.000905752	0.00834563	-0.041185	0.448594	-0.0918092	0.92685	0.95763	-0.659866	0.452969	-1.45676	0.145183	0.306608	0.618681	0.454052	1.36258	0.173016	NA	2.21526	0.483079	4.58572	4.52e-06	1.05e-05	0.645121	0.451302	1.42947	0.15287	0.197782	5.86178
ENSG00000108823	0	1	0	0	1	1	ENSG00000108823.11	q21.33	17	48241575	48253292	55.92	13	protein_coding	sarcoglycan, alpha (50kDa dystrophin-associated glycoprotein) [Source:HGNC Symbol;Acc:10805]	SGCA	1	9.68078	0.0277803	1.10605	0.0251168	0.979962	0.991379	1.38279	0.367641	3.76125	0.000169067	0.0017315	0.764275	0.377765	2.02315	0.0430579	NA	0.618513	0.352093	1.75667	0.0789736	NA	5.28447	0.845066	6.25332	4.02e-10	1.36e-09	3.92946	0.803167	4.89246	9.96e-07	2.73e-06	0.0191052
ENSG00000109193	0	1	0	0	0	0	ENSG00000109193.6	q13.3	4	70676498	70725870	36.54	3	protein_coding	sulfotransferase family 1E, estrogen-preferring, member 1 [Source:HGNC Symbol;Acc:11377]	SULT1E1	-1	62.9973	0.652468	0.320093	2.03837	0.0415131	0.120768	1.14659	0.31552	3.63396	0.000279102	0.00249826	0.380853	0.320123	1.18971	0.234161	0.416328	0.765733	0.312508	2.45028	0.0142744	0.224152	0.270345	0.31301	0.863693	0.387757	0.441301	-0.223773	0.322578	-0.693701	0.487869	0.551978	0.494245
ENSG00000109321	-1	0	0	0	0	-1	ENSG00000109321.6	q13.3	4	75310851	75320726	36.89	4	protein_coding	amphiregulin [Source:HGNC Symbol;Acc:651]	AREG	1	64.4865	-1.25178	0.344538	-3.63321	0.000279917	0.00377704	-0.337689	0.351637	-0.960334	0.336887	0.500543	-0.313012	0.352101	-0.888983	0.374012	0.558065	-0.0246773	0.355888	-0.0693401	0.944719	0.979918	-0.413662	0.354019	-1.16847	0.242617	0.291652	-1.32775	0.342113	-3.88103	0.000104016	0.000225858	1.76815
ENSG00000109743	0	1	0	0	0	0	ENSG00000109743.6	p15.32	4	15704573	15739936	43.52	5	protein_coding	bone marrow stromal cell antigen 1 [Source:HGNC Symbol;Acc:1118]	BST1	1	34.448	0.158072	0.367043	0.430663	0.666714	0.787482	1.17095	0.370872	3.15728	0.00159247	0.00949369	-0.169955	0.387012	-0.439147	0.660555	0.790403	1.3409	0.376121	3.56508	0.000363742	NA	0.146274	0.364909	0.400851	0.68853	0.731308	-0.866601	0.372982	-2.32344	0.0201556	0.0311202	0.506447
ENSG00000110244	1	0	0	0	-1	-1	ENSG00000110244.5	q23.3	11	116691419	116694022	57.68	1	protein_coding	apolipoprotein A-IV [Source:HGNC Symbol;Acc:602]	APOA4	-1	26126.7	1.08309	0.47847	2.26364	0.0235962	0.0814489	0.0581679	0.478972	0.121443	0.90334	0.944323	-0.247406	0.478966	-0.516541	0.605477	0.752111	0.305574	0.479018	0.637917	0.523528	0.796371	-4.15302	0.478741	-8.67488	4.14e-18	2.65e-17	-3.1281	0.478702	-6.53455	6.38e-11	2.66e-10	11373.9
ENSG00000110344	0	-1	0	0	0	0	ENSG00000110344.5	q23.3	11	118230300	118269926	40.54	3	protein_coding	ubiquitination factor E4A [Source:HGNC Symbol;Acc:12499]	UBE4A	1	444.952	-0.425364	0.237768	-1.78899	0.0736168	0.179619	-1.05682	0.237929	-4.44174	8.92e-06	0.000173603	-0.736641	0.237555	-3.10093	0.00192912	0.0179339	-0.320177	0.239054	-1.33935	0.180456	0.541142	-0.41912	0.239114	-1.7528	0.079636	0.106207	0.212333	0.236576	0.897527	0.369438	0.433559	3.05641
ENSG00000110455	1	0	0	0	0	0	ENSG00000110455.9	p11.2	11	44087475	44105772	49.02	14	protein_coding	1-aminocyclopropane-1-carboxylate synthase homolog (Arabidopsis)(non-functional) [Source:HGNC Symbol;Acc:23989]	ACCS	1	219.997	1.0366	0.269095	3.85219	0.000117066	0.00205152	0.889222	0.265282	3.35199	0.000802319	0.00565977	0.454288	0.265907	1.70845	0.0875527	0.220799	0.434934	0.264697	1.64314	0.100355	0.436757	0.50774	0.265668	1.91118	0.0559809	0.0765563	0.655121	0.268719	2.43794	0.0147712	0.0233222	2.72839
ENSG00000110900	1	0	0	0	1	1	ENSG00000110900.10	p11.21	12	31079362	31149534	51.34	5	protein_coding	tetraspanin 11 [Source:HGNC Symbol;Acc:30795]	TSPAN11	1	140.01	1.41493	0.573835	2.46575	0.0136728	0.0560962	0.128276	0.261316	0.490884	0.623508	0.752839	0.393437	0.260842	1.50834	0.131468	0.28745	-0.265161	0.260979	-1.01603	0.309617	0.661231	5.55493	0.393693	14.1098	3.3e-45	9.51e-44	6.84159	0.49263	13.8879	7.5e-44	2.15e-42	0.0255226
ENSG00000111325	1	0	0	0	0	0	ENSG00000111325.12	q24.31	12	123459127	123464590	59.54	25	protein_coding	2-oxoglutarate and iron-dependent oxygenase domain containing 2 [Source:HGNC Symbol;Acc:25823]	OGFOD2	1	12.127	1.00441	0.455581	2.20467	0.0274769	0.0903881	0.783466	0.439544	1.78245	0.0746754	0.171271	0.258452	0.449716	0.5747	0.565494	NA	0.525015	0.437897	1.19895	0.230549	NA	0.0664222	0.434146	0.152995	0.878402	0.896783	0.287364	0.460838	0.623569	0.532911	0.594794	0.327782
ENSG00000111331	0	-1	0	0	0	0	ENSG00000111331.8	q24.13	12	113376157	113411054	46.93	7	protein_coding	2'-5'-oligoadenylate synthetase 3, 100kDa [Source:HGNC Symbol;Acc:8088]	OAS3	1	590.001	-0.0849839	0.17991	-0.472369	0.636664	0.766	-1.13097	0.179558	-6.29863	3e-10	6.99e-08	-0.941309	0.179315	-5.24947	1.53e-07	2.87e-05	-0.189663	0.180708	-1.04955	0.293924	0.651102	-0.407027	0.180749	-2.25188	0.0243297	0.0352824	0.638961	0.178714	3.57533	0.000349788	0.000707355	4.47134
ENSG00000111335	0	-1	-1	0	1	1	ENSG00000111335.8	q24.13	12	113416200	113449528	43.81	6	protein_coding	2'-5'-oligoadenylate synthetase 2, 69/71kDa [Source:HGNC Symbol;Acc:8087]	OAS2	1	48.776	-0.622127	0.404351	-1.53858	0.123907	0.257654	-1.29248	0.354635	-3.64455	0.000267862	0.00242021	-1.51374	0.356195	-4.24975	2.14e-05	0.000854646	0.221258	0.362558	0.610271	0.541683	0.806777	1.89042	0.3939	4.79922	1.59e-06	3.88e-06	2.56077	0.366277	6.99135	2.72e-12	1.27e-11	0.147777
ENSG00000111452	-1	0	0	0	1	1	ENSG00000111452.8	q24.33	12	131438452	131626014	51.87	16	protein_coding	G protein-coupled receptor 133 [Source:HGNC Symbol;Acc:19893]	GPR133	1	28.6196	-3.35784	0.991754	-3.38576	0.000709811	0.00708149	0.0843517	0.408547	0.206468	0.836426	0.90213	0.16806	0.407991	0.41192	0.680398	0.804571	-0.0837082	0.408715	-0.204808	0.837722	NA	7.72818	0.924071	8.36319	6.1e-17	3.6e-16	4.28599	0.544608	7.86986	3.55e-15	2.1e-14	0.00716159
ENSG00000111664	1	0	0	0	-1	0	ENSG00000111664.6	p13.31	12	6949118	6956557	54.7	9	protein_coding	guanine nucleotide binding protein (G protein), beta polypeptide 3 [Source:HGNC Symbol;Acc:4400]	GNB3	1	9.3856	1.41269	0.531742	2.65672	0.00789046	0.0384979	0.77332	0.559336	1.38257	0.166797	0.305745	0.679388	0.560614	1.21186	0.225565	NA	0.0939321	0.542762	0.173063	0.862602	NA	-1.07033	0.525489	-2.03682	0.041668	0.0582761	-0.430958	0.565246	-0.762425	0.445806	0.509678	0.661996
ENSG00000112210	-1	0	0	0	1	0	ENSG00000112210.7	p11.2	6	57053607	57087078	37.97	2	protein_coding	RAB23, member RAS oncogene family [Source:HGNC Symbol;Acc:14263]	RAB23	-1	22.3081	-1.10098	0.369124	-2.98269	0.00285724	0.0187983	0.116957	0.336973	0.347081	0.72853	0.829744	-0.134605	0.340531	-0.395279	0.692637	0.812336	0.251562	0.341583	0.73646	0.461451	NA	1.18575	0.369876	3.20582	0.0013468	0.00235109	-0.0321863	0.336209	-0.0957331	0.923733	0.940625	0.267537
ENSG00000112394	0	0	-1	0	1	1	ENSG00000112394.12	q21	6	111408781	111552397	40.18	5	protein_coding	solute carrier family 16 (aromatic amino acid transporter), member 10 [Source:HGNC Symbol;Acc:17027]	SLC16A10	1	44.6578	0.651596	0.421304	1.54662	0.121955	0.254845	-0.896986	0.35285	-2.54212	0.0110184	0.0413767	-1.09248	0.354685	-3.08015	0.00206898	0.0188267	0.195496	0.359691	0.54351	0.586778	NA	1.8339	0.387702	4.73019	2.24e-06	5.39e-06	3.38249	0.389476	8.68472	3.8e-18	2.8e-17	0.0214878
ENSG00000112414	0	-1	-1	0	-1	-1	ENSG00000112414.10	q24.1	6	142622991	142767403	35.7	14	protein_coding	G protein-coupled receptor 126 [Source:HGNC Symbol;Acc:13841]	GPR126	1	1659.28	-0.351652	0.204785	-1.71717	0.0859475	0.200993	-1.05646	0.206346	-5.11984	3.06e-07	1.26e-05	-1.09474	0.206482	-5.30189	1.15e-07	2.51e-05	0.0382882	0.207358	0.184648	0.853505	0.949744	-2.16359	0.206093	-10.4981	8.81e-26	9.41e-25	-1.45878	0.20504	-7.11463	1.12e-12	5.43e-12	4.64452
ENSG00000112742	-1	0	0	0	1	1	ENSG00000112742.5	q14.1	6	80713604	80752244	34.98	10	protein_coding	TTK protein kinase [Source:HGNC Symbol;Acc:12401]	TTK	1	6.8864	-1.99179	0.88478	-2.25117	0.0243746	0.0832845	-0.43185	0.472765	-0.913457	0.361002	0.524855	-0.247784	0.467941	-0.529519	0.596445	NA	-0.184066	0.482504	-0.381481	0.702846	NA	3.4654	0.850521	4.07444	4.61e-05	9.65e-05	1.90546	0.532041	3.58141	0.000341744	0.000691906	0.0289686
ENSG00000112782	0	-1	0	0	-1	-1	ENSG00000112782.11	p21.1	6	45868045	46048132	42.02	8	protein_coding	chloride intracellular channel 5 [Source:HGNC Symbol;Acc:13517]	CLIC5	-1	229.461	-0.328712	0.189688	-1.73291	0.0831121	0.196093	-1.07385	0.200366	-5.35941	8.35e-08	4.58e-06	-0.927234	0.19989	-4.63871	3.51e-06	0.000232264	-0.146612	0.206031	-0.711599	0.476713	0.770437	-1.95433	0.199011	-9.8202	9.22e-23	8.05e-22	-1.2092	0.191147	-6.32599	2.52e-10	9.88e-10	0.423911
ENSG00000113368	-1	0	0	0	1	1	ENSG00000113368.7	q23.2	5	126112315	126172712	42.33	9	protein_coding	lamin B1 [Source:HGNC Symbol;Acc:6637]	LMNB1	1	75.3941	-1.10197	0.251186	-4.38705	1.15e-05	0.000420439	-0.0966756	0.194497	-0.497053	0.619151	0.749448	-0.287438	0.195943	-1.46695	0.142391	0.302468	0.190762	0.197399	0.966377	0.333856	0.676953	2.56777	0.241442	10.6351	2.05e-26	2.27e-25	1.56248	0.206469	7.56761	3.8e-14	2.07e-13	0.12232
ENSG00000114113	0	1	0	0	-1	-1	ENSG00000114113.2	q23	3	139171726	139199589	44.04	3	protein_coding	retinol binding protein 2, cellular [Source:HGNC Symbol;Acc:9920]	RBP2	-1	9746.24	0.633041	0.427024	1.48245	0.138221	0.277059	1.15177	0.42718	2.69621	0.00701329	0.0295308	0.4511	0.427213	1.05591	0.291008	0.477141	0.700667	0.42714	1.64037	0.100928	0.437268	-1.37259	0.427062	-3.21402	0.00130888	0.00229007	-1.89131	0.427142	-4.42784	9.52e-06	2.33e-05	191.014
ENSG00000114405	0	1	1	0	1	1	ENSG00000114405.6	p14.2	3	62304648	62321888	35.7	7	protein_coding	chromosome 3 open reading frame 14 [Source:HGNC Symbol;Acc:25024]	C3orf14	1	38.6096	0.25858	0.296705	0.871508	0.383477	0.553187	1.11398	0.207679	5.36395	8.14e-08	4.53e-06	1.00466	0.208564	4.81702	1.46e-06	0.000131832	0.109322	0.197984	0.552177	0.580827	NA	2.39843	0.255091	9.40223	5.34e-21	4.15e-20	1.54303	0.257199	5.99937	1.98e-09	7.18e-09	0.194775
ENSG00000115266	0	0	0	-1	0	0	ENSG00000115266.7	p13.3	19	1446300	1473243	63.51	8	protein_coding	adenomatosis polyposis coli 2 [Source:HGNC Symbol;Acc:24036]	APC2	1	101.772	0.458399	0.182709	2.50889	0.012111	0.0515748	-0.796879	0.185105	-4.30502	1.67e-05	0.000284614	0.269025	0.177122	1.51887	0.128795	0.283178	-1.0659	0.184721	-5.77034	7.91e-09	9.33e-05	-0.884053	0.187513	-4.71463	2.42e-06	5.8e-06	0.371225	0.180255	2.05944	0.0394517	0.0578286	0.913979
ENSG00000115306	0	-1	0	0	0	0	ENSG00000115306.11	p16.2	2	54683422	54896812	42.8	6	protein_coding	spectrin, beta, non-erythrocytic 1 [Source:HGNC Symbol;Acc:11275]	SPTBN1	1	10382.7	-0.208734	0.164568	-1.26837	0.204665	0.363262	-1.05207	0.164637	-6.39024	1.66e-10	5.23e-08	-0.889105	0.16463	-5.40063	6.64e-08	1.88e-05	-0.162966	0.164733	-0.989277	0.322527	0.669635	-0.881019	0.164674	-5.35007	8.79e-08	2.42e-07	-0.0376817	0.164531	-0.229025	0.818849	0.852346	14.5032
ENSG00000115594	0	-1	0	0	0	0	ENSG00000115594.7	q11.2	2	102681004	102796334	41.38	14	protein_coding	interleukin 1 receptor, type I [Source:HGNC Symbol;Acc:5993]	IL1R1	1	13.1947	-0.798122	0.473236	-1.68652	0.0916958	0.209978	-1.14529	0.433828	-2.63997	0.0082914	0.033385	-1.18067	0.436302	-2.70609	0.00680809	NA	0.0353791	0.459655	0.0769688	0.938648	NA	0.502006	0.483399	1.03849	0.299041	0.351132	0.849176	0.422232	2.01116	0.0443087	0.0642919	0.038823
ENSG00000115977	0	-1	0	-1	-1	0	ENSG00000115977.14	p13.3	2	69688532	69901481	41.98	10	protein_coding	AP2 associated kinase 1 [Source:HGNC Symbol;Acc:19679]	AAK1	-1	300.441	0.626089	0.266435	2.34988	0.0187797	0.0699696	-1.27178	0.268448	-4.73751	2.16e-06	5.75e-05	-0.221087	0.266217	-0.830478	0.406269	0.587781	-1.05069	0.269045	-3.90526	9.41e-05	0.0444005	-1.4982	0.268718	-5.57537	2.47e-08	7.15e-08	0.399663	0.266164	1.50157	0.133208	0.174966	0.251261
ENSG00000116883	0	1	0	0	-1	-1	ENSG00000116883.8	p34.3	1	36789335	36794822	52.86	1	protein_coding		RP11-268J15.5	1	152.196	0.480286	0.309075	1.55395	0.120197	0.252365	1.01414	0.321159	3.15775	0.00158989	0.00948567	0.6921	0.322361	2.14697	0.0317954	0.116116	0.32204	0.317957	1.01284	0.311136	0.66173	-1.74356	0.312899	-5.57228	2.51e-08	7.27e-08	-2.27742	0.317435	-7.17443	7.26e-13	3.57e-12	10.9327
ENSG00000116962	-1	0	0	0	1	0	ENSG00000116962.10	q42.3	1	236139130	236228462	44.98	2	protein_coding	nidogen 1 [Source:HGNC Symbol;Acc:7821]	NID1	-1	20.5996	-1.36609	0.569126	-2.40034	0.0163799	0.063503	-0.0269377	0.503358	-0.0535159	0.957321	0.974712	0.196091	0.501735	0.390826	0.695926	0.814239	-0.223029	0.503603	-0.442867	0.657862	NA	2.17492	0.562225	3.86841	0.000109548	0.000219653	0.835761	0.511064	1.63534	0.101978	0.137846	0.105255
ENSG00000117616	0	1	0	0	0	-1	ENSG00000117616.13	p36.11	1	25568728	25664704	46.4	23	protein_coding	chromosome 1 open reading frame 63 [Source:HGNC Symbol;Acc:25234]	C1orf63	-1	460.453	0.582826	0.406129	1.43508	0.151266	0.295814	1.2132	0.407081	2.98024	0.0028802	0.0150054	0.598123	0.407486	1.46784	0.142149	0.30209	0.615077	0.406614	1.51268	0.13036	0.477893	-0.474523	0.406127	-1.16841	0.242642	0.291659	-1.1049	0.407083	-2.71418	0.00664395	0.0111804	1.29459
ENSG00000117983	0	-1	0	0	-1	0	ENSG00000117983.13	p15.5	11	1244296	1283406	65.56	6	protein_coding	mucin 5B, oligomeric mucus/gel-forming [Source:HGNC Symbol;Acc:7516]	MUC5B	1	683.284	-0.518051	0.607744	-0.852416	0.393983	0.562535	-1.50882	0.611009	-2.4694	0.013534	0.0481938	-0.820213	0.610054	-1.34449	0.178789	0.35058	-0.688612	0.612619	-1.12405	0.260993	0.624549	-1.76491	0.610961	-2.88874	0.00386784	0.00634417	-0.774137	0.607793	-1.27369	0.202775	0.254945	1.55695
ENSG00000118137	0	1	0	0	-1	-1	ENSG00000118137.5	q23.3	11	116706467	116708666	62.5	5	protein_coding	apolipoprotein A-I [Source:HGNC Symbol;Acc:600]	APOA1	-1	2772.57	0.873942	0.414425	2.1088	0.0349615	0.107465	1.00665	0.41522	2.42438	0.0153346	0.0529612	0.184658	0.415461	0.444465	0.656706	0.787725	0.821992	0.41512	1.98013	0.0476887	0.331977	-1.42259	0.414606	-3.43119	0.00060093	0.00109766	-1.5553	0.41504	-3.74735	0.000178714	0.00037538	947.296
ENSG00000118513	-1	0	0	0	1	0	ENSG00000118513.14	q23.3	6	135502453	135540311	39.74	40	protein_coding	v-myb avian myeloblastosis viral oncogene homolog [Source:HGNC Symbol;Acc:7545]	MYB	1	23.9512	-1.00426	0.343021	-2.92769	0.00341486	0.0213606	-0.529935	0.29654	-1.78706	0.0739282	0.169938	-0.786606	0.301182	-2.61173	0.00900841	0.0499852	0.256671	0.309771	0.828583	0.40734	NA	1.20719	0.342363	3.52605	0.00042181	0.000784557	0.732863	0.297322	2.46488	0.0137058	0.0217653	0.076874
ENSG00000118523	-1	0	0	0	0	-1	ENSG00000118523.5	q23.2	6	132269316	132272513	52.28	1	protein_coding	connective tissue growth factor [Source:HGNC Symbol;Acc:2500]	CTGF	-1	136.906	-1.29853	0.288833	-4.49578	6.93e-06	0.000295092	-0.400349	0.293718	-1.36304	0.17287	0.314159	-0.468311	0.294647	-1.5894	0.111971	0.258747	0.0679621	0.297165	0.228702	0.819101	0.93816	-0.518675	0.294847	-1.75913	0.0785548	0.104883	-1.41686	0.287692	-4.92491	8.44e-07	2.33e-06	12.2508
ENSG00000119283	1	0	0	0	1	1	ENSG00000119283.11	q42.2	1	231297858	231357302	48.93	4	protein_coding	tripartite motif containing 67 [Source:HGNC Symbol;Acc:31859]	TRIM67	1	53.5677	1.3973	0.592248	2.35932	0.0183084	0.0685797	-0.453668	0.388486	-1.16778	0.242894	0.400111	0.00552348	0.385703	0.0143206	0.988574	0.993248	-0.459192	0.388883	-1.1808	0.237683	0.601115	3.40451	0.471063	7.22729	4.93e-13	2.15e-12	5.25548	0.532698	9.86578	5.86e-23	5.89e-22	0.0188304
ENSG00000119508	-1	0	0	0	1	1	ENSG00000119508.13	q22.33	9	102584137	102629173	42.99	3	protein_coding	nuclear receptor subfamily 4, group A, member 3 [Source:HGNC Symbol;Acc:7982]	NR4A3	1	26.3168	-3.74656	0.912516	-4.10575	4.03e-05	0.000995805	0.28807	0.285479	1.00908	0.312939	0.476288	0.545717	0.283411	1.92553	0.0541627	0.162031	-0.257646	0.282323	-0.912594	0.361456	NA	7.058	0.875318	8.06335	7.42e-16	4.05e-15	3.02337	0.384652	7.86	3.84e-15	2.26e-14	0.00994182
ENSG00000120440	0	0	1	0	1	1	ENSG00000120440.9	q27	6	167738574	167772991	43.63	3	protein_coding	tubulin tyrosine ligase-like family, member 2 [Source:HGNC Symbol;Acc:21211]	TTLL2	1	15.1649	1.14114	0.704223	1.62042	0.105143	0.231178	0.799042	0.396818	2.01362	0.044049	0.116361	1.06372	0.393861	2.70074	0.00691854	0.0419881	-0.264674	0.384979	-0.687502	0.491767	NA	3.11099	0.527079	5.90232	3.58e-09	1.12e-08	3.45308	0.613284	5.63048	1.8e-08	5.89e-08	0.00650459
ENSG00000120457	0	0	1	0	1	1	ENSG00000120457.7	q24.3	11	128761251	128790930	50.03	3	protein_coding	potassium inwardly-rectifying channel, subfamily J, member 5 [Source:HGNC Symbol;Acc:6266]	KCNJ5	1	70.6687	-1.25847	0.851622	-1.47774	0.139479	0.278576	0.741058	0.255386	2.90172	0.00371121	0.0181831	1.1745	0.254072	4.62272	3.79e-06	0.000244984	-0.433444	0.250769	-1.72845	0.0839067	0.410028	7.14463	0.751826	9.50304	2.04e-21	1.63e-20	5.1451	0.475417	10.8223	2.7e-27	3.49e-26	0
ENSG00000120738	-1	0	0	0	1	1	ENSG00000120738.7	q31.2	5	137801179	137805004	56.56	1	protein_coding	early growth response 1 [Source:HGNC Symbol;Acc:3238]	EGR1	1	404.585	-1.05006	0.277232	-3.78766	0.000152071	0.00249699	-0.0573542	0.26871	-0.213443	0.830981	0.899197	-0.0214485	0.268771	-0.0798023	0.936394	0.965193	-0.0359057	0.268945	-0.133506	0.893794	0.96576	2.46311	0.275617	8.93671	4.01e-19	2.75e-18	1.4704	0.270367	5.43853	5.37e-08	1.67e-07	7.31426
ENSG00000122133	0	1	0	0	1	1	ENSG00000122133.12	q34.3	9	138453602	138458801	57.92	8	protein_coding	progestagen-associated endometrial protein [Source:HGNC Symbol;Acc:8573]	PAEP	1	49.788	-1.40284	1.12398	-1.2481	0.211996	0.372617	1.09751	0.2452	4.47597	7.61e-06	0.000153216	0.460903	0.248355	1.85583	0.0634781	0.179269	0.636604	0.243185	2.61778	0.00885039	0.192879	9.02792	0.865074	10.436	1.7e-25	1.78e-24	6.52757	0.758337	8.60774	7.45e-18	5.39e-17	0.0430529
ENSG00000122481	0	1	0	0	0	0	ENSG00000122481.12	p21.3	1	95699711	95712781	40.77	8	protein_coding	RWD domain containing 3 [Source:HGNC Symbol;Acc:21393]	RWDD3	1	12.871	0.609969	0.401828	1.51799	0.129018	0.264807	1.1158	0.432619	2.57918	0.00990353	0.0382142	1.06225	0.433007	2.45318	0.0141598	NA	0.0535567	0.405857	0.131959	0.895016	NA	-0.472901	0.401757	-1.17708	0.239162	0.288108	-0.978735	0.43275	-2.26166	0.0237181	0.036216	0.308297
ENSG00000122585	0	1	0	0	1	1	ENSG00000122585.3	p15.3	7	24323782	24331484	43.49	3	protein_coding	neuropeptide Y [Source:HGNC Symbol;Acc:7955]	NPY	1	55.5554	-0.0585782	1.23572	-0.0474041	0.962191	0.981623	1.1096	0.383987	2.88968	0.00385628	0.0187317	0.71641	0.385145	1.8601	0.0628707	0.17806	0.393192	0.381956	1.02942	0.303284	0.657107	8.65328	0.914331	9.46405	2.96e-21	2.34e-20	7.4851	0.91567	8.17445	2.97e-16	1.89e-15	0.0290633
ENSG00000122711	1	1	0	0	1	1	ENSG00000122711.4	p13.3	9	33218363	33248565	48.28	3	protein_coding	serine peptidase inhibitor, Kazal type 4 [Source:HGNC Symbol;Acc:16646]	SPINK4	1	7423.97	1.12922	0.407872	2.76856	0.00563053	0.030481	1.02168	0.160683	6.35838	2.04e-10	5.53e-08	0.688971	0.160694	4.28746	1.81e-05	0.000758036	0.33271	0.160639	2.07117	0.038343	0.305923	11.0306	0.283006	38.9767	0	0	11.1382	0.33696	33.0549	1.32e-239	2.54e-236	0.0370617
ENSG00000122756	1	0	0	0	-1	-1	ENSG00000122756.10	p13.3	9	34551430	34590121	56.25	3	protein_coding	ciliary neurotrophic factor receptor [Source:HGNC Symbol;Acc:2170]	CNTFR	-1	60.7914	1.0805	0.468339	2.30709	0.02105	0.0753943	0.216584	0.517164	0.418791	0.675369	0.791537	0.108369	0.516829	0.20968	0.833917	0.902827	0.108215	0.517381	0.20916	0.834324	0.944735	-3.80298	0.493125	-7.712	1.24e-14	6.08e-14	-2.93906	0.493976	-5.94981	2.68e-09	9.62e-09	0.810051
ENSG00000122870	0	-1	0	0	-1	0	ENSG00000122870.7	q21.1	10	60272900	60591195	37.96	3	protein_coding	bicaudal C homolog 1 (Drosophila) [Source:HGNC Symbol;Acc:19351]	BICC1	1	162.913	-0.313141	0.21571	-1.45167	0.146592	0.289363	-1.09774	0.222109	-4.94236	7.72e-07	2.52e-05	-0.782767	0.220646	-3.54761	0.000388741	0.00586295	-0.314974	0.226478	-1.39075	0.164302	0.523538	-1.23442	0.222943	-5.53695	3.08e-08	8.84e-08	-0.449823	0.214863	-2.09354	0.0363012	0.053594	0.128011
ENSG00000123384	0	-1	0	0	-1	0	ENSG00000123384.9	q13.3	12	57522276	57607134	56.25	12	protein_coding	low density lipoprotein receptor-related protein 1 [Source:HGNC Symbol;Acc:6692]	LRP1	1	6749.07	0.209269	0.17585	1.19004	0.234029	0.399192	-1.01186	0.176203	-5.74261	9.32e-09	8.9e-07	-0.664474	0.176134	-3.77255	0.000161588	0.00329014	-0.347388	0.176345	-1.96994	0.0488455	0.335525	-2.15866	0.176139	-12.2554	1.57e-34	2.71e-33	-0.937528	0.175914	-5.32948	9.85e-08	2.99e-07	31.8272
ENSG00000123700	-1	0	0	0	1	0	ENSG00000123700.4	q24.3	17	68164814	68176189	41.95	2	protein_coding	potassium inwardly-rectifying channel, subfamily J, member 2 [Source:HGNC Symbol;Acc:6263]	KCNJ2	1	19.3106	-1.15018	0.384326	-2.99272	0.00276508	0.0183925	-0.35125	0.326048	-1.0773	0.281347	0.442991	0.0418012	0.31985	0.13069	0.89602	0.940606	-0.393051	0.328682	-1.19584	0.231759	NA	1.28434	0.384711	3.33845	0.000842474	0.00150979	0.485409	0.325567	1.49096	0.135971	0.178199	0.216475
ENSG00000123999	1	0	1	0	0	0	ENSG00000123999.4	q35	2	220433884	220440435	58.09	2	protein_coding	inhibin, alpha [Source:HGNC Symbol;Acc:6065]	INHA	1	20.2885	1.37049	0.379389	3.61235	0.000303434	0.00399953	0.883222	0.354192	2.49363	0.0126446	0.0456828	1.03844	0.351644	2.95309	0.00314612	0.0249008	-0.155215	0.339884	-0.456671	0.647907	NA	0.14219	0.34967	0.40664	0.684273	0.727439	0.629453	0.383748	1.64028	0.100947	0.136608	0.64921
ENSG00000124134	0	-1	0	0	0	0	ENSG00000124134.4	q13.12	20	43720951	43729753	52.54	2	protein_coding	potassium voltage-gated channel, delayed-rectifier, subfamily S, member 1 [Source:HGNC Symbol;Acc:6300]	KCNS1	-1	14.9504	0.0594816	0.384293	0.154782	0.876993	0.928528	-1.13201	0.372652	-3.03771	0.00238386	0.012896	-0.790875	0.362803	-2.1799	0.0292646	NA	-0.341132	0.388895	-0.877181	0.380388	NA	-0.376851	0.395538	-0.952755	0.340714	0.394072	0.814637	0.360794	2.2579	0.023952	0.0365301	0.559497
ENSG00000124782	0	-1	0	0	-1	0	ENSG00000124782.15	p24.3	6	7107830	7252213	45.65	9	protein_coding	ras responsive element binding protein 1 [Source:HGNC Symbol;Acc:10449]	RREB1	1	1709.32	0.0340682	0.134492	0.253311	0.800028	0.876751	-1.00896	0.135538	-7.44413	9.76e-14	1.67e-10	-0.656946	0.13524	-4.85763	1.19e-06	0.000118608	-0.352014	0.136087	-2.58669	0.00969041	0.20155	-1.51727	0.135517	-11.1961	4.26e-29	5.52e-28	-0.474243	0.134512	-3.52564	0.00042246	0.000845195	4.15548
ENSG00000124813	-1	0	0	0	1	1	ENSG00000124813.16	p21.1	6	45295894	45632086	40.23	12	protein_coding	runt-related transcription factor 2 [Source:HGNC Symbol;Acc:10472]	RUNX2	1	15.0948	-1.64271	0.606166	-2.71001	0.00672819	0.0344685	-0.0183264	0.378742	-0.0483876	0.961407	0.977563	0.070468	0.378446	0.186203	0.852285	0.914668	-0.0887944	0.381358	-0.232837	0.815888	NA	3.30472	0.578843	5.70919	1.14e-08	3.37e-08	1.68033	0.419614	4.00447	6.22e-05	0.000138534	0.00399547
ENSG00000125144	1	1	1	0	1	1	ENSG00000125144.9	q13	16	56700643	56701977	54.08	4	protein_coding	metallothionein 1G [Source:HGNC Symbol;Acc:7399]	MT1G	-1	490.258	1.52505	0.589968	2.58497	0.00973873	0.0444797	2.49915	0.525277	4.75778	1.96e-06	5.31e-05	1.30891	0.527282	2.48238	0.013051	0.0638894	1.19024	0.51852	2.29546	0.0217068	0.255689	3.37001	0.545061	6.1828	6.3e-10	2.1e-09	2.3959	0.57454	4.17012	3.04e-05	7.05e-05	16.2666
ENSG00000125148	1	1	1	0	1	1	ENSG00000125148.6	q12.2	16	56642111	56643409	59.05	5	protein_coding	metallothionein 2A [Source:HGNC Symbol;Acc:7406]	MT2A	1	763.759	1.7168	0.448393	3.82877	0.000128783	0.00218685	2.24623	0.436948	5.14071	2.74e-07	1.17e-05	1.23564	0.437669	2.82322	0.0047544	0.0327359	1.01059	0.434364	2.3266	0.0199867	0.249893	1.71728	0.437752	3.92294	8.75e-05	0.000177244	1.18785	0.447643	2.65356	0.00796477	0.0132422	75.3144
ENSG00000125740	-1	0	-1	0	0	-1	ENSG00000125740.9	q13.32	19	45971253	45978437	57.58	12	protein_coding	FBJ murine osteosarcoma viral oncogene homolog B [Source:HGNC Symbol;Acc:3797]	FOSB	1	65.0638	-2.8156	0.689156	-4.08558	4.4e-05	0.00105746	-1.44487	0.690112	-2.09368	0.0362883	0.101311	-1.63882	0.693316	-2.36375	0.0180911	0.0796514	0.193949	0.701972	0.276292	0.782324	0.925649	-0.0266503	0.700671	-0.0380355	0.969659	0.975052	-1.39738	0.678392	-2.05984	0.0394139	0.0577843	0.716649
ENSG00000125895	0	1	0	0	0	0	ENSG00000125895.5	p13	20	1161205	1166059	55.74	3	protein_coding	transmembrane protein 74B [Source:HGNC Symbol;Acc:15893]	TMEM74B	-1	314.194	0.708308	0.261809	2.70544	0.00682145	0.0348703	1.07475	0.262253	4.09814	4.16e-05	0.000587775	0.778454	0.262577	2.96467	0.00303004	0.024381	0.296296	0.26114	1.13462	0.256533	0.621326	-0.111334	0.261102	-0.426399	0.669817	0.714344	-0.477775	0.262958	-1.81692	0.0692288	0.0970075	12.9575
ENSG00000126215	1	0	0	0	0	0	ENSG00000126215.9	q32.33	14	104163946	104181841	59.79	19	protein_coding	X-ray repair complementing defective repair in Chinese hamster cells 3 [Source:HGNC Symbol;Acc:12830]	XRCC3	-1	303.166	1.17878	0.228277	5.16383	2.42e-07	3.61e-05	-0.0972823	0.226982	-0.42859	0.668222	0.786342	0.0398491	0.226667	0.175805	0.860448	0.91907	-0.137131	0.227202	-0.603565	0.546133	0.809717	-0.543035	0.227119	-2.39097	0.016804	0.025108	0.73303	0.228143	3.21304	0.0013134	0.0024518	3.49023
ENSG00000126259	-1	0	0	0	1	1	ENSG00000126259.15	q13.12	19	36346763	36358011	56.46	5	protein_coding	kin of IRRE like 2 (Drosophila) [Source:HGNC Symbol;Acc:18816]	KIRREL2	1	36.3206	-1.02684	0.46072	-2.22878	0.0258284	0.0867287	-0.416472	0.216463	-1.92399	0.0543559	0.135748	-0.0942756	0.213326	-0.441932	0.658539	0.789159	-0.322196	0.219088	-1.47062	0.141394	NA	3.88398	0.414555	9.36904	7.32e-21	5.62e-20	3.27361	0.295402	11.0819	1.54e-28	2.14e-27	0.0991826
ENSG00000126790	0	1	0	0	0	0	ENSG00000126790.7	q23.1	14	59927081	59951148	42.53	9	protein_coding	L-3-hydroxyproline dehydratase (trans-) [Source:HGNC Symbol;Acc:20488]	L3HYPDH	-1	30.4639	0.854767	0.362031	2.36104	0.018224	0.0682966	1.18442	0.34471	3.43598	0.000590417	0.00451	0.188135	0.35377	0.531801	0.594864	0.744977	0.996282	0.344467	2.89224	0.00382502	NA	0.721995	0.345561	2.08934	0.036677	0.0518001	0.392345	0.361319	1.08587	0.277537	0.336101	0.260449
ENSG00000126882	-1	0	0	0	1	1	ENSG00000126882.8	q34.13	9	134133463	134151934	53.88	4	protein_coding	family with sequence similarity 78, member A [Source:HGNC Symbol;Acc:25465]	FAM78A	-1	10.2026	-1.70678	0.778796	-2.19156	0.028411	0.0926281	0.0447967	0.467448	0.0958324	0.923654	0.955935	0.329907	0.46226	0.713682	0.475424	NA	-0.28511	0.465163	-0.612925	0.539926	NA	3.59372	0.74128	4.84799	1.25e-06	3.07e-06	1.84214	0.52576	3.50377	0.000458727	0.000912526	0.0121197
ENSG00000127540	1	1	0	0	0	0	ENSG00000127540.7	p13.3	19	1597171	1605480	56.34	5	protein_coding	ubiquinol-cytochrome c reductase, complex III subunit XI [Source:HGNC Symbol;Acc:30862]	UQCR11	-1	20.4511	1.35835	0.428306	3.17145	0.00151682	0.0120041	1.20117	0.433418	2.77138	0.00558185	0.0249682	0.923643	0.436213	2.11741	0.0342248	0.121514	0.277526	0.41934	0.661816	0.508089	NA	-0.426807	0.415186	-1.02799	0.303955	0.356112	-0.269628	0.446029	-0.604509	0.545505	0.606472	0.538809
ENSG00000128655	0	-1	-1	0	-1	0	ENSG00000128655.12	q31.2	2	178487980	178973066	39.14	14	protein_coding	phosphodiesterase 11A [Source:HGNC Symbol;Acc:8773]	PDE11A	-1	15.1444	-0.437006	0.388609	-1.12454	0.260784	0.428159	-1.32009	0.441067	-2.99294	0.00276305	0.0144784	-1.21533	0.436322	-2.7854	0.00534624	0.0352529	-0.104757	0.475848	-0.220148	0.825756	NA	-1.61288	0.443437	-3.63722	0.0002756	0.000525652	-0.729797	0.386335	-1.88903	0.0588881	0.0836075	0.0111875
ENSG00000128739	1	0	0	0	0	1	ENSG00000128739.16	q11.2	15	25068794	25223870	41.92	11	protein_coding	small nuclear ribonucleoprotein polypeptide N [Source:HGNC Symbol;Acc:11164]	SNRPN	1	14.7652	1.49747	0.465875	3.21433	0.00130749	0.0108095	0.353904	0.36171	0.97842	0.327867	0.491273	0.794107	0.354518	2.23996	0.0250933	NA	-0.440203	0.351816	-1.25123	0.21085	NA	0.866596	0.388789	2.22896	0.0258163	0.0372941	2.01017	0.444011	4.52729	5.97e-06	1.5e-05	0.0101055
ENSG00000129159	1	0	0	0	1	1	ENSG00000129159.6	p15.1	11	17756359	17804602	54.77	4	protein_coding	potassium voltage-gated channel, Shaw-related subfamily, member 1 [Source:HGNC Symbol;Acc:6233]	KCNC1	1	24.274	1.78072	0.703609	2.53084	0.011379	0.0494719	-0.392243	0.313642	-1.25061	0.211077	0.362342	0.0158196	0.309029	0.0511912	0.959173	0.978538	-0.408063	0.315068	-1.29516	0.195267	NA	3.16134	0.45607	6.93169	4.16e-12	1.68e-11	5.3343	0.621539	8.58242	9.29e-18	6.66e-17	0.00928095
ENSG00000129214	0	1	0	0	0	0	ENSG00000129214.10	p13.1	17	7517382	7536700	51.5	20	protein_coding	sex hormone-binding globulin [Source:HGNC Symbol;Acc:10839]	SHBG	1	31.2973	0.908364	0.33619	2.70193	0.00689374	0.0350363	1.35381	0.347899	3.89139	9.97e-05	0.00116975	0.896768	0.352311	2.54539	0.0109156	0.056789	0.45704	0.332843	1.37314	0.169709	NA	-0.30378	0.328897	-0.923635	0.355677	0.409437	-0.749224	0.354693	-2.11231	0.0346595	0.0513477	0.76483
ENSG00000129559	0	1	0	0	0	0	ENSG00000129559.8	q12	14	24686058	24701660	43.63	8	protein_coding	neural precursor cell expressed, developmentally down-regulated 8 [Source:HGNC Symbol;Acc:7732]	NEDD8	-1	259.484	0.159518	0.187168	0.852273	0.394063	0.562596	1.08347	0.186756	5.80153	6.57e-09	6.86e-07	0.734014	0.18737	3.91745	8.95e-05	0.00223632	0.349458	0.185085	1.88809	0.0590134	0.360106	0.374241	0.186224	2.00963	0.0444705	0.0619027	-0.549714	0.187702	-2.92865	0.0034044	0.00599475	5.63884
ENSG00000129673	0	0	1	0	1	1	ENSG00000129673.5	q25.1	17	74449433	74466199	53.01	4	protein_coding	aralkylamine N-acetyltransferase [Source:HGNC Symbol;Acc:19]	AANAT	1	43.3942	0.875223	0.737261	1.18713	0.235177	0.40027	0.524853	0.32851	1.59768	0.110115	0.226888	1.02067	0.326438	3.12668	0.00176793	0.016687	-0.495815	0.324206	-1.52932	0.126185	NA	4.91691	0.538628	9.12859	6.94e-20	5.04e-19	5.26728	0.601241	8.76068	1.94e-18	1.46e-17	0.0400564
ENSG00000129675	0	-1	0	0	-1	0	ENSG00000129675.11	q26.3	X	135747706	135864247	39.77	4	protein_coding	Rac/Cdc42 guanine nucleotide exchange factor (GEF) 6 [Source:HGNC Symbol;Acc:685]	ARHGEF6	-1	23.6626	-0.13684	0.339758	-0.402757	0.687127	0.801735	-1.19082	0.362526	-3.28478	0.00102063	0.00679637	-0.755212	0.351964	-2.14571	0.0318962	0.116368	-0.435605	0.376299	-1.1576	0.247026	NA	-1.30439	0.366872	-3.55545	0.000377332	0.000705501	-0.250416	0.335109	-0.747268	0.454902	0.518841	0.0672343
ENSG00000129951	1	0	0	0	-1	0	ENSG00000129951.14	p13.3	19	812518	821967	61.48	4	protein_coding	hsa-mir-3187 [Source:miRBase;Acc:MI0014231]	LPPR3	-1	10.672	1.12292	0.494854	2.2692	0.0232563	0.0806781	-1.14031	0.551146	-2.06899	0.0385472	0.106018	-0.0983964	0.511628	-0.19232	0.847492	NA	-1.04192	0.557426	-1.86916	0.0616007	NA	-2.27138	0.54076	-4.20035	2.67e-05	5.7e-05	-0.00814637	0.506214	-0.0160927	0.98716	0.989865	0.141978
ENSG00000130208	0	1	0	0	0	-1	ENSG00000130208.5	q13.32	19	45417504	45422606	53.46	10	protein_coding	apolipoprotein C-I [Source:HGNC Symbol;Acc:607]	APOC1	1	34.1533	-0.319483	0.299008	-1.06848	0.285305	0.455002	1.12704	0.313088	3.59976	0.000318507	0.00278766	0.303411	0.323408	0.938168	0.348158	0.53395	0.823631	0.31113	2.64723	0.00811551	NA	-0.024775	0.30317	-0.0817197	0.93487	0.945824	-1.4713	0.309089	-4.76012	1.93e-06	5.13e-06	2.45679
ENSG00000130775	-1	0	0	0	1	1	ENSG00000130775.11	p35.3	1	28199055	28213196	54.04	11	protein_coding	thymocyte selection associated family member 2 [Source:HGNC Symbol;Acc:16839]	THEMIS2	1	108.147	-1.45054	0.505648	-2.86867	0.00412198	0.0245641	0.332663	0.195747	1.69946	0.0892331	0.19512	0.32891	0.195756	1.6802	0.0929184	0.229619	0.00375344	0.195315	0.0192174	0.984668	0.993418	6.3198	0.458013	13.7983	2.61e-43	6.86e-42	4.5366	0.290444	15.6195	5.36e-55	2.37e-53	0.142475
ENSG00000131019	0	-1	0	0	0	1	ENSG00000131019.6	q25.1	6	150384286	150390231	54.66	2	protein_coding	UL16 binding protein 3 [Source:HGNC Symbol;Acc:14895]	ULBP3	-1	27.8422	-0.173904	0.352652	-0.493133	0.621918	0.754025	-1.09524	0.326609	-3.35338	0.000798312	0.00564363	-0.415326	0.317515	-1.30805	0.190855	0.365346	-0.679918	0.332411	-2.04541	0.0408143	NA	0.314388	0.352958	0.890725	0.373077	0.426877	1.23573	0.326283	3.78729	0.000152298	0.000322796	0.677724
ENSG00000131142	1	1	0	0	0	0	ENSG00000131142.9	p13.2	19	8117651	8127534	49.61	4	protein_coding	chemokine (C-C motif) ligand 25 [Source:HGNC Symbol;Acc:10624]	CCL25	1	24.6882	1.37525	0.495307	2.77657	0.00549365	0.0299316	1.22521	0.474785	2.58056	0.00986407	0.0381002	0.704725	0.478372	1.47318	0.140704	0.299873	0.520486	0.467706	1.11285	0.265773	NA	0.432727	0.471896	0.916995	0.359145	0.412688	0.582768	0.498164	1.16983	0.242069	0.298058	0.317103
ENSG00000131482	0	1	1	0	-1	-1	ENSG00000131482.5	q21.31	17	41052814	41065386	46.93	4	protein_coding	glucose-6-phosphatase, catalytic subunit [Source:HGNC Symbol;Acc:4056]	G6PC	1	55.6804	0.324468	0.389552	0.832926	0.404886	0.572571	1.23561	0.453501	2.7246	0.00643787	0.027692	1.30105	0.451273	2.88306	0.00393834	0.0289295	-0.0654347	0.428622	-0.152663	0.878664	0.959653	-2.90699	0.411099	-7.07126	1.54e-12	6.43e-12	-3.81813	0.434359	-8.79028	1.49e-18	1.13e-17	2.6709
ENSG00000131495	0	1	0	0	0	0	ENSG00000131495.4	q31.3	5	140018325	140027370	50.9	4	protein_coding	NADH dehydrogenase (ubiquinone) 1 alpha subcomplex, 2, 8kDa [Source:HGNC Symbol;Acc:7685]	NDUFA2	-1	84.7687	-0.0834586	0.158546	-0.526399	0.598611	0.736722	1.01142	0.153517	6.58833	4.45e-11	2.07e-08	0.519285	0.15702	3.30712	0.000942614	0.0108558	0.492133	0.149928	3.28247	0.00102902	0.0913213	0.659524	0.155249	4.24816	2.16e-05	4.66e-05	-0.435352	0.156921	-2.77433	0.00553147	0.00941974	2.69759
ENSG00000131620	0	-1	0	0	0	0	ENSG00000131620.13	q13.3	11	69924408	70035634	54.71	12	protein_coding	anoctamin 1, calcium activated chloride channel [Source:HGNC Symbol;Acc:21625]	ANO1	1	204.063	-0.0815536	0.200048	-0.40767	0.683516	0.79916	-1.03218	0.201485	-5.12285	3.01e-07	1.25e-05	-0.587287	0.19989	-2.93806	0.00330278	0.025596	-0.444892	0.203739	-2.18364	0.0289888	0.280449	-0.73364	0.203423	-3.60648	0.000310373	0.000586948	0.216984	0.198082	1.09543	0.27333	0.33166	0.503194
ENSG00000132330	1	0	0	0	0	1	ENSG00000132330.12	q37.3	2	238969530	239008054	46.25	24	protein_coding	selenocysteine lyase [Source:HGNC Symbol;Acc:18161]	SCLY	1	30.4484	1.04833	0.355051	2.95262	0.00315091	0.020144	0.146242	0.325781	0.448897	0.653506	0.775039	0.696963	0.31981	2.1793	0.0293091	0.109779	-0.550721	0.320721	-1.71713	0.0859547	NA	0.274835	0.33491	0.820625	0.41186	0.466015	1.17692	0.346666	3.39497	0.000686353	0.00133256	0.15109
ENSG00000132522	1	0	0	0	0	0	ENSG00000132522.11	p13.1	17	7214643	7218883	56.28	17	protein_coding	G protein pathway suppressor 2 [Source:HGNC Symbol;Acc:4550]	GPS2	-1	23.6796	1.20907	0.28767	4.20296	2.63e-05	0.000755399	0.641911	0.304758	2.1063	0.0351784	0.098949	0.896895	0.299836	2.99129	0.00277805	0.0230881	-0.254984	0.289946	-0.879419	0.379174	NA	-0.932874	0.284781	-3.27576	0.00105378	0.00186605	-0.365719	0.307528	-1.18922	0.234353	0.289601	0.633459
ENSG00000132965	0	1	1	0	0	0	ENSG00000132965.5	q12.3	13	31309645	31338556	46.01	2	protein_coding	arachidonate 5-lipoxygenase-activating protein [Source:HGNC Symbol;Acc:436]	ALOX5AP	1	38.251	0.59111	0.344194	1.71737	0.0859111	0.200949	1.11647	0.347186	3.21578	0.00130092	0.0081574	1.02475	0.34743	2.9495	0.00318286	0.0250546	0.0917264	0.337705	0.271617	0.785917	NA	-0.0227388	0.340073	-0.0668645	0.94669	0.95533	-0.548101	0.351247	-1.56044	0.118656	0.157602	0.549776
ENSG00000133107	-1	0	0	0	1	1	ENSG00000133107.10	q13.3	13	38210773	38444562	35.22	11	protein_coding	transient receptor potential cation channel, subfamily C, member 4 [Source:HGNC Symbol;Acc:12336]	TRPC4	-1	14.4727	-2.46545	1.05754	-2.33131	0.0197371	0.0720691	0.354463	0.536754	0.660382	0.509009	0.65788	0.86696	0.53221	1.62898	0.103317	NA	-0.512497	0.529352	-0.968158	0.332965	NA	5.85247	0.978709	5.97979	2.23e-09	7.09e-09	3.03256	0.668887	4.53374	5.79e-06	1.46e-05	0.00574554
ENSG00000133475	1	0	0	0	-1	0	ENSG00000133475.12	q11.21	22	21562262	21581926	54.52	3	protein_coding	gamma-glutamyltransferase 2 [Source:HGNC Symbol;Acc:4251]	GGT2	-1	17.4864	1.55681	0.450049	3.45921	0.000541763	0.00590166	0.672877	0.477891	1.40801	0.159127	0.295436	0.47136	0.479922	0.98216	0.326021	0.51372	0.201517	0.46876	0.429895	0.667272	NA	-1.42254	0.449026	-3.16806	0.0015346	0.00266079	-0.538605	0.478714	-1.12511	0.260543	0.318129	0.398455
ENSG00000133624	1	0	0	0	0	0	ENSG00000133624.9	q36.1	7	149244245	149321843	46.36	6	pseudogene	zinc finger family member 767 [Source:HGNC Symbol;Acc:21884]	ZNF767	-1	102.312	1.11487	0.282024	3.9531	7.71e-05	0.00152007	0.863269	0.277243	3.11377	0.00184716	0.0106167	0.411604	0.278846	1.4761	0.139918	0.298783	0.451665	0.276322	1.63456	0.102141	0.438178	0.21787	0.276532	0.787866	0.430775	0.485024	0.469468	0.282729	1.66049	0.0968168	0.131586	0.207722
ENSG00000133636	0	1	0	0	0	-1	ENSG00000133636.6	q21.31	12	86268073	86276770	29.39	3	protein_coding	neurotensin [Source:HGNC Symbol;Acc:8038]	NTS	1	14.2744	-0.382281	0.533137	-0.717042	0.473348	0.633425	1.53334	0.568293	2.69815	0.00697271	0.029384	0.723941	0.584008	1.23961	0.215121	NA	0.809397	0.553806	1.46152	0.143874	NA	-0.0235268	0.540302	-0.0435439	0.965268	0.97126	-1.93915	0.561637	-3.45266	0.000555079	0.00109148	0.257387
ENSG00000133808	0	-1	0	0	-1	0	ENSG00000133808.4	p15.3	11	12297627	12380691	42.24	3	protein_coding	MICAL C-terminal like [Source:HGNC Symbol;Acc:25933]	MICALCL	1	98.2951	-0.188296	0.191375	-0.98391	0.32516	0.495035	-1.02045	0.21117	-4.83238	1.35e-06	3.94e-05	-0.827161	0.209188	-3.95415	7.68e-05	0.00199429	-0.193292	0.22072	-0.875735	0.381174	0.710325	-1.76208	0.209132	-8.4257	3.59e-17	2.14e-16	-0.929923	0.193772	-4.79907	1.59e-06	4.27e-06	0.350373
ENSG00000134072	1	0	0	0	0	0	ENSG00000134072.6	p25.3	3	9799026	9811676	51.29	6	protein_coding	calcium/calmodulin-dependent protein kinase I [Source:HGNC Symbol;Acc:1459]	CAMK1	-1	14.2265	1.41614	0.355009	3.98903	6.63e-05	0.00137606	0.233624	0.34624	0.674745	0.499838	0.650577	0.250662	0.345377	0.725764	0.467984	NA	-0.0170381	0.344649	-0.0494359	0.960572	NA	-0.674462	0.336945	-2.0017	0.0453175	0.0630017	0.508056	0.363992	1.39579	0.162778	0.209473	0.14157
ENSG00000134215	1	0	0	0	1	1	ENSG00000134215.11	p13.3	1	108113782	108507766	37.54	17	protein_coding	vav 3 guanine nucleotide exchange factor [Source:HGNC Symbol;Acc:12659]	VAV3	-1	48.3939	2.5926	1.02548	2.52819	0.0114654	0.0497069	0.258454	0.260681	0.991458	0.321462	0.4847	0.112639	0.261569	0.430627	0.666739	0.79572	0.145815	0.261235	0.558175	0.576725	0.826807	5.96967	0.6015	9.92464	3.25e-23	2.93e-22	8.30382	0.870501	9.53912	1.44e-21	1.33e-20	0.000568232
ENSG00000134248	0	1	0	0	0	0	ENSG00000134248.9	p13.3	1	110943871	110950564	42.55	7	protein_coding	late endosomal/lysosomal adaptor, MAPK and MTOR activator 5 [Source:HGNC Symbol;Acc:17955]	LAMTOR5	-1	362.925	-0.0363845	0.174731	-0.208231	0.835049	0.901129	1.11542	0.175408	6.35897	2.03e-10	5.53e-08	0.721006	0.176007	4.09646	4.2e-05	0.00133053	0.39441	0.174104	2.26537	0.0234899	0.263073	0.252869	0.174578	1.44846	0.14749	0.186197	-0.898931	0.175562	-5.1203	3.05e-07	8.82e-07	19.5648
ENSG00000134250	0	-1	-1	0	1	1	ENSG00000134250.13	p11.2	1	120454176	120612240	39.74	6	protein_coding	notch 2 [Source:HGNC Symbol;Acc:7882]	NOTCH2	-1	735.103	-0.493345	0.388936	-1.26845	0.204638	0.363262	-1.32799	0.385854	-3.44169	0.000578101	0.00444019	-1.08687	0.385806	-2.81713	0.00484542	0.0331533	-0.241121	0.386414	-0.623998	0.532629	0.802001	1.39946	0.388366	3.60346	0.000314009	0.000592948	2.23411	0.386429	5.78142	7.41e-09	2.53e-08	0.338507
ENSG00000134757	0	-1	0	0	0	0	ENSG00000134757.4	q12.1	18	29027758	29058665	37.45	1	protein_coding	desmoglein 3 [Source:HGNC Symbol;Acc:3050]	DSG3	1	21.7165	-0.33896	0.281445	-1.20436	0.228451	0.392957	-1.16262	0.301003	-3.86251	0.000112229	0.00127296	-0.911071	0.292554	-3.1142	0.00184446	0.0172828	-0.251554	0.321166	-0.783251	0.43348	NA	-0.971333	0.311904	-3.11421	0.0018444	0.00316722	-0.147669	0.269333	-0.548275	0.583503	0.642489	0.325947
ENSG00000134825	1	0	0	0	0	0	ENSG00000134825.9	q12.2	11	61535973	61560274	58.49	8	protein_coding	transmembrane protein 258 [Source:HGNC Symbol;Acc:1164]	TMEM258	-1	14.6027	1.34896	0.369485	3.65092	0.000261303	0.00359977	0.867627	0.349637	2.48151	0.0130827	0.0468364	0.832758	0.349511	2.38264	0.0171891	NA	0.0348691	0.332699	0.104807	0.916529	NA	-0.0882516	0.337344	-0.261607	0.793624	0.824316	0.393083	0.381	1.03171	0.302207	0.362521	0.75791
ENSG00000135069	-1	0	0	0	1	0	ENSG00000135069.9	q21.2	9	80912059	80945009	45.59	2	protein_coding	phosphoserine aminotransferase 1 [Source:HGNC Symbol;Acc:19129]	PSAT1	1	95.1344	-2.9807	0.380364	-7.83644	4.63e-15	7.12e-11	-0.311385	0.357724	-0.87046	0.384049	0.547334	-0.110807	0.357307	-0.310117	0.756472	0.855622	-0.200578	0.359118	-0.558529	0.576483	0.826807	2.0522	0.383657	5.34904	8.84e-08	2.43e-07	-0.61712	0.354166	-1.74246	0.0814283	0.11231	0.217414
ENSG00000135220	0	0	-1	0	-1	-1	ENSG00000135220.6	q13.2	4	69794181	69817509	34.06	3	protein_coding	UDP glucuronosyltransferase 2 family, polypeptide A3 [Source:HGNC Symbol;Acc:28528]	UGT2A3	-1	666.592	-0.403971	0.429563	-0.940424	0.347	0.517772	-0.981448	0.432828	-2.26752	0.0233582	0.0727295	-1.33077	0.433454	-3.07016	0.00213946	0.0193315	0.349325	0.434985	0.803073	0.421933	0.737273	-3.04422	0.43206	-7.04583	1.84e-12	7.67e-12	-2.46675	0.430335	-5.73215	9.92e-09	3.33e-08	19.4136
ENSG00000135338	-1	0	0	0	1	1	ENSG00000135338.9	q14.1	6	80194708	80247175	34.98	3	protein_coding	Leber congenital amaurosis 5 [Source:HGNC Symbol;Acc:31923]	LCA5	-1	42.5583	-1.45846	0.486182	-2.99983	0.00270132	0.0180743	0.048182	0.330598	0.145742	0.884125	0.931927	0.351907	0.329235	1.06886	0.285132	0.470543	-0.303725	0.329989	-0.920408	0.35736	NA	3.9814	0.461054	8.63544	5.85e-18	3.71e-17	2.47476	0.364839	6.78315	1.18e-11	5.23e-11	0.0384225
ENSG00000135373	0	-1	0	0	0	1	ENSG00000135373.8	p13	11	34642640	34682604	43.81	12	protein_coding	ets homologous factor [Source:HGNC Symbol;Acc:3246]	EHF	1	1453.49	-0.754483	0.225961	-3.339	0.000840811	0.00794249	-1.14022	0.224815	-5.0718	3.94e-07	1.5e-05	-0.940345	0.224779	-4.18341	2.87e-05	0.00104121	-0.199871	0.225201	-0.887522	0.374798	0.705281	0.847556	0.226013	3.75003	0.000176811	0.000345462	1.23329	0.224762	5.48709	4.09e-08	1.29e-07	5.73062
ENSG00000135423	1	0	0	0	1	1	ENSG00000135423.8	q13.3	12	56864736	56882198	47.06	15	protein_coding	glutaminase 2 (liver, mitochondrial) [Source:HGNC Symbol;Acc:29570]	GLS2	-1	68.857	1.08195	0.290384	3.72591	0.000194615	0.00296436	0.798619	0.238932	3.34245	0.000830419	0.00580915	0.479248	0.240369	1.9938	0.046174	0.146478	0.319371	0.237394	1.34532	0.178522	0.538995	1.98384	0.257283	7.71073	1.25e-14	6.13e-14	2.26717	0.274324	8.26456	1.4e-16	9.14e-16	0.269219
ENSG00000135469	0	1	0	0	1	1	ENSG00000135469.9	q13.3	12	56660642	56664750	50.99	10	protein_coding	coenzyme Q10 homolog A (S. cerevisiae) [Source:HGNC Symbol;Acc:26515]	COQ10A	1	47.3748	0.569858	0.303259	1.87911	0.0602289	0.15601	1.0543	0.256001	4.11833	3.82e-05	0.000547635	0.663052	0.258266	2.56732	0.0102488	0.0543168	0.391245	0.252074	1.5521	0.120638	NA	1.89182	0.276177	6.85002	7.38e-12	2.91e-11	1.40738	0.285152	4.93554	7.99e-07	2.21e-06	1.3621
ENSG00000135744	-1	0	0	0	1	1	ENSG00000135744.7	q42.2	1	230838269	230850043	53.69	1	protein_coding	angiotensinogen (serpin peptidase inhibitor, clade A, member 8) [Source:HGNC Symbol;Acc:333]	AGT	-1	2221.01	-1.06941	0.46942	-2.27815	0.0227174	0.0794907	0.46311	0.178961	2.58777	0.00965987	0.0375	0.80831	0.178912	4.51793	6.24e-06	0.000359883	-0.3452	0.178855	-1.93006	0.0535997	0.345847	10.2617	0.413303	24.8285	4.42e-136	1.39e-133	8.72917	0.285589	30.5655	3.52e-205	3.18e-202	0.0950637
ENSG00000135842	0	-1	0	0	1	1	ENSG00000135842.12	q25.3	1	184759858	184943682	40.12	5	protein_coding	family with sequence similarity 129, member A [Source:HGNC Symbol;Acc:16784]	FAM129A	-1	163.771	-0.611758	0.26966	-2.26863	0.0232907	0.0807115	-1.18082	0.255251	-4.62609	3.73e-06	8.84e-05	-0.836885	0.254403	-3.2896	0.00100331	0.01137	-0.343931	0.257294	-1.33672	0.181313	0.542187	1.3418	0.26751	5.0159	5.28e-07	1.35e-06	1.91086	0.257503	7.42072	1.16e-13	6.09e-13	0.121787
ENSG00000135902	-1	0	0	0	1	1	ENSG00000135902.5	q37.1	2	233390703	233401377	56.16	8	protein_coding	cholinergic receptor, nicotinic, delta (muscle) [Source:HGNC Symbol;Acc:1965]	CHRND	1	11.7883	-2.2772	0.992944	-2.29338	0.0218261	0.0773094	-0.377822	0.344148	-1.09785	0.272271	0.432599	-0.276829	0.342175	-0.80903	0.418498	NA	-0.100993	0.35183	-0.28705	0.774074	NA	5.77066	0.893557	6.45807	1.06e-10	3.8e-10	3.87128	0.553176	6.99828	2.59e-12	1.21e-11	0.0209719
ENSG00000136206	1	0	0	0	0	1	ENSG00000136206.3	p13	7	44040488	44049721	49.22	1	protein_coding	speedy/RINGO cell cycle regulator family member E1 [Source:HGNC Symbol;Acc:16408]	SPDYE1	1	10.1664	1.18303	0.518103	2.28339	0.0224077	0.0786892	-0.288211	0.49018	-0.587971	0.556552	0.699056	-0.153711	0.486219	-0.316136	0.7519	NA	-0.1345	0.496889	-0.270685	0.786633	NA	-0.396988	0.498279	-0.796718	0.425615	0.479741	1.07425	0.510484	2.10438	0.0353451	0.052303	0.31518
ENSG00000136231	0	0	-1	0	0	0	ENSG00000136231.9	p15.3	7	23349828	23510086	41.63	17	protein_coding	insulin-like growth factor 2 mRNA binding protein 3 [Source:HGNC Symbol;Acc:28868]	IGF2BP3	-1	103.795	-0.487992	0.254528	-1.91724	0.0552072	0.147229	-0.961015	0.258271	-3.72096	0.00019847	0.00193374	-1.02275	0.259097	-3.94738	7.9e-05	0.00203664	0.0617368	0.264696	0.233237	0.815578	0.93696	-0.73497	0.261019	-2.81577	0.00486603	0.00787055	-0.261947	0.251719	-1.04063	0.298045	0.3582	0.251452
ENSG00000136250	0	0	-1	0	-1	-1	ENSG00000136250.7	p14.2	7	36552456	36764154	41.57	13	protein_coding	acyloxyacyl hydrolase (neutrophil) [Source:HGNC Symbol;Acc:548]	AOAH	-1	17.5898	0.385443	0.317047	1.21573	0.224088	0.387985	-0.0735205	0.370531	-0.19842	0.842717	0.906602	-1.00892	0.407697	-2.4747	0.013335	0.0647501	0.935404	0.414868	2.2547	0.0241519	NA	-1.74134	0.349242	-4.98605	6.16e-07	1.57e-06	-1.28237	0.34037	-3.76759	0.000164831	0.00034755	0.0518183
ENSG00000136457	1	0	0	0	-1	-1	ENSG00000136457.5	q21.33	17	48541857	48546327	58	3	protein_coding	chondroadherin [Source:HGNC Symbol;Acc:1909]	CHAD	-1	99.915	1.12029	0.228607	4.90052	9.56e-07	8.44e-05	0.0836471	0.251406	0.332718	0.739347	0.836871	0.165807	0.249735	0.663933	0.506733	0.675634	-0.08216	0.25129	-0.326953	0.743704	0.909803	-2.46556	0.239892	-10.2778	8.87e-25	8.83e-24	-1.42891	0.24069	-5.93675	2.91e-09	1.04e-08	10.1648
ENSG00000136869	0	-1	-1	0	0	1	ENSG00000136869.13	q33.1	9	120466610	120479149	38.49	4	protein_coding	toll-like receptor 4 [Source:HGNC Symbol;Acc:11850]	TLR4	1	18.8327	-0.386458	0.486985	-0.793573	0.427444	0.593288	-1.12924	0.450025	-2.50928	0.0120979	0.0441434	-1.03783	0.450712	-2.30264	0.0212991	0.088968	-0.0914094	0.470652	-0.194219	0.846005	NA	0.458043	0.489433	0.935865	0.349343	0.403142	1.20082	0.447078	2.68593	0.00723278	0.0121024	0.12497
ENSG00000137392	0	1	0	0	1	1	ENSG00000137392.5	p21.31	6	35762759	35765088	55.92	1	protein_coding	colipase, pancreatic [Source:HGNC Symbol;Acc:2085]	CLPS	-1	122.755	1.13435	1.05184	1.07844	0.280838	0.450073	1.00303	0.24793	4.0456	5.22e-05	0.000701133	0.751124	0.248395	3.02391	0.00249533	0.0212989	0.251902	0.246426	1.02222	0.306675	0.658759	8.0676	0.691072	11.674	1.73e-31	2.54e-30	8.19892	0.83102	9.86609	5.84e-23	5.88e-22	0.192167
ENSG00000137496	1	0	0	0	-1	0	ENSG00000137496.13	q13.4	11	71709587	71716761	57.03	13	protein_coding	interleukin 18 binding protein [Source:HGNC Symbol;Acc:5987]	IL18BP	1	138.102	1.05447	0.229279	4.59908	4.24e-06	0.000212446	0.221755	0.236097	0.939254	0.3476	0.511565	-0.00254166	0.236994	-0.0107246	0.991443	0.994811	0.224297	0.23702	0.94632	0.343985	0.683938	-1.48668	0.23178	-6.41417	1.42e-10	5e-10	-0.653958	0.233643	-2.79897	0.00512663	0.00876919	7.30129
ENSG00000137628	0	-1	-1	0	-1	0	ENSG00000137628.12	q32.3	4	169137444	169239958	36.27	6	protein_coding	DEAD (Asp-Glu-Ala-Asp) box polypeptide 60 [Source:HGNC Symbol;Acc:25942]	DDX60	-1	298.94	-0.582332	0.179736	-3.23993	0.00119558	0.0102196	-1.17276	0.184711	-6.34912	2.17e-10	5.66e-08	-1.33561	0.185795	-7.18864	6.54e-13	9.28e-09	0.162855	0.189911	0.857533	0.39115	0.716807	-1.38593	0.185159	-7.48504	7.15e-14	3.33e-13	-0.795503	0.179281	-4.4372	9.11e-06	2.24e-05	1.12904
ENSG00000137642	0	-1	0	0	-1	-1	ENSG00000137642.8	q24.1	11	121322912	121504402	43.56	13	protein_coding	sortilin-related receptor, L(DLR class) A repeats containing [Source:HGNC Symbol;Acc:11185]	SORL1	1	2502.55	-0.207037	0.173727	-1.19174	0.233363	0.398517	-1.02194	0.174764	-5.84755	4.99e-09	5.56e-07	-0.988882	0.174816	-5.65672	1.54e-08	6.85e-06	-0.0330573	0.175421	-0.188446	0.850527	0.948151	-1.98747	0.174608	-11.3825	5.11e-30	6.96e-29	-1.17256	0.173884	-6.74336	1.55e-11	6.8e-11	5.21414
ENSG00000137819	-1	0	0	0	0	-1	ENSG00000137819.9	q23	15	69591286	69700119	46.86	6	protein_coding	progestin and adipoQ receptor family member V [Source:HGNC Symbol;Acc:29645]	PAQR5	1	9.64292	-1.65097	0.517599	-3.18967	0.00142435	0.0114731	0.0916974	0.506963	0.180876	0.856465	0.91467	-0.864822	0.539828	-1.60203	0.109148	NA	0.95652	0.542093	1.76449	0.0776488	NA	0.587034	0.537992	1.09116	0.275204	0.326208	-1.15563	0.485389	-2.38084	0.0172734	0.0269463	0.0740531
ENSG00000137878	0	-1	0	0	0	0	ENSG00000137878.12	q21.3	15	57884106	58006943	41.36	19	protein_coding	GRINL1A complex locus 1 [Source:HGNC Symbol;Acc:26424]	GCOM1	1	28.4089	-0.445267	0.339568	-1.31127	0.189766	0.344456	-1.11055	0.355286	-3.12581	0.00177319	0.0102877	-0.916364	0.352018	-2.60317	0.00923652	0.050774	-0.19419	0.370624	-0.523954	0.60031	NA	-0.974154	0.361644	-2.69368	0.0070668	0.0111337	-0.308867	0.332858	-0.927924	0.353447	0.416958	0.0328054
ENSG00000138028	1	0	0	0	0	1	ENSG00000138028.10	p23.3	2	27321757	27341995	50.25	9	protein_coding	cell growth regulator with EF-hand domain 1 [Source:HGNC Symbol;Acc:16962]	CGREF1	-1	28.9643	1.02744	0.38469	2.67083	0.00756646	0.0374281	0.256024	0.358761	0.713635	0.475453	0.629012	0.61679	0.355594	1.73454	0.0828229	0.213332	-0.360766	0.355036	-1.01614	0.309564	NA	0.35943	0.36615	0.981646	0.326274	0.379227	1.13084	0.377719	2.99388	0.00275455	0.00491178	0.154862
ENSG00000138182	-1	0	0	0	1	1	ENSG00000138182.10	q23.31	10	91461367	91534700	35.15	6	protein_coding	kinesin family member 20B [Source:HGNC Symbol;Acc:7212]	KIF20B	1	34.1722	-1.23689	0.409945	-3.01722	0.00255106	0.0173024	-0.735442	0.358926	-2.049	0.0404616	0.109713	-0.490283	0.357328	-1.37208	0.170038	0.340148	-0.245159	0.364122	-0.673288	0.500764	NA	1.75343	0.40649	4.31358	1.61e-05	3.52e-05	1.25198	0.362819	3.45069	0.00055915	0.00109892	0.0854787
ENSG00000138294	0	1	0	0	1	0	ENSG00000138294.9	q11.23	10	51549498	51562517	45.05	6	protein_coding	microseminoprotein, beta- [Source:HGNC Symbol;Acc:7372]	MSMB	1	12.0752	-0.628558	0.488376	-1.28704	0.198081	0.355229	1.4572	0.466708	3.1223	0.00179444	0.0103836	0.447371	0.486399	0.91976	0.357698	NA	1.00983	0.456499	2.21212	0.0269583	NA	1.26505	0.479049	2.64075	0.0082722	0.012906	-0.820709	0.476781	-1.72135	0.0851865	0.117063	0.55023
ENSG00000138376	0	-1	0	0	0	0	ENSG00000138376.6	q35	2	215590370	215674428	36.38	9	protein_coding	BRCA1 associated RING domain 1 [Source:HGNC Symbol;Acc:952]	BARD1	-1	41.6483	-0.978903	0.241919	-4.04641	5.2e-05	0.00117198	-1.07634	0.254725	-4.22549	2.38e-05	0.000377763	-0.92304	0.251918	-3.66406	0.000248252	0.00437746	-0.153296	0.26928	-0.569281	0.569166	NA	-0.694803	0.264589	-2.62597	0.00864012	0.0134378	-0.59737	0.231162	-2.5842	0.0097605	0.0159347	0.122512
ENSG00000138759	0	-1	-1	0	0	1	ENSG00000138759.13	q21.21	4	78978724	79465423	39.75	9	protein_coding	Fraser syndrome 1 [Source:HGNC Symbol;Acc:19185]	FRAS1	1	349.376	-0.103434	0.2342	-0.441649	0.658744	0.781975	-1.16327	0.230523	-5.04623	4.51e-07	1.67e-05	-1.17122	0.230599	-5.07904	3.79e-07	5.27e-05	0.00794875	0.232102	0.0342468	0.97268	0.99041	0.497702	0.233764	2.12908	0.0332476	0.0473	1.55754	0.230965	6.7436	1.55e-11	6.79e-11	0.141676
ENSG00000139209	0	0	-1	0	1	1	ENSG00000139209.11	q13.11	12	47158546	47226191	36.56	5	protein_coding	solute carrier family 38, member 4 [Source:HGNC Symbol;Acc:14679]	SLC38A4	-1	21.2473	-0.497904	0.400551	-1.24305	0.213849	0.374585	-0.994635	0.344181	-2.88986	0.00385413	0.0187317	-1.06263	0.34681	-3.06402	0.00218381	0.0195701	0.0679992	0.361185	0.188267	0.850667	NA	1.03581	0.393793	2.63035	0.00852973	0.0132793	1.53254	0.351865	4.35549	1.33e-05	3.2e-05	0.0463331
ENSG00000139219	0	0	1	0	1	0	ENSG00000139219.13	q13.11	12	48366748	48398269	55.34	9	protein_coding	collagen, type II, alpha 1 [Source:HGNC Symbol;Acc:2200]	COL2A1	-1	16.9044	-0.663044	0.638858	-1.03786	0.299336	0.469342	1.09762	0.600687	1.82728	0.0676579	0.159533	1.47571	0.597748	2.46879	0.0135572	0.0655749	-0.37809	0.58711	-0.643985	0.519585	NA	1.7558	0.627964	2.79602	0.00517366	0.00833392	-0.00486943	0.612142	-0.00795474	0.993653	0.995078	0.0426131
ENSG00000139329	-1	0	0	0	-1	-1	ENSG00000139329.4	q21.33	12	91496406	91505608	35.52	3	protein_coding	lumican [Source:HGNC Symbol;Acc:6724]	LUM	-1	11.5316	-1.18551	0.481057	-2.46439	0.0137247	0.0562151	-0.837929	0.527362	-1.5889	0.112082	0.22925	-1.11713	0.5391	-2.07222	0.0382452	NA	0.279203	0.568086	0.49148	0.623087	NA	-1.10591	0.5318	-2.07955	0.0375667	0.0529787	-1.45349	0.476272	-3.0518	0.00227472	0.00410278	1.07036
ENSG00000139364	-1	0	0	0	1	1	ENSG00000139364.6	q24.31	12	125671382	126146917	43.9	5	protein_coding	transmembrane protein 132B [Source:HGNC Symbol;Acc:29397]	TMEM132B	1	66.3336	-3.48348	0.945156	-3.68562	0.00022815	0.00328934	0.390721	0.341053	1.14563	0.251948	0.410189	0.654679	0.340395	1.92329	0.0544432	0.16263	-0.263958	0.339668	-0.777107	0.437096	0.746979	8.45638	0.897994	9.41697	4.64e-21	3.62e-20	4.58217	0.450821	10.1641	2.87e-24	3.13e-23	0.00376627
ENSG00000139574	1	0	0	0	0	0	ENSG00000139574.7	q13.13	12	53900474	53901422	56.69	2	protein_coding	neuropeptide FF-amide peptide precursor [Source:HGNC Symbol;Acc:7901]	NPFF	-1	19.0795	1.30412	0.446054	2.92368	0.00345925	0.0215418	0.931265	0.427274	2.17955	0.0292909	0.0861904	0.401115	0.433394	0.925519	0.354696	0.540585	0.53015	0.423165	1.25282	0.21027	NA	0.128995	0.422899	0.305026	0.760346	0.795112	0.501847	0.450331	1.1144	0.265109	0.322934	2.48263
ENSG00000139625	1	0	0	0	1	1	ENSG00000139625.8	q13.13	12	53874274	53893847	53.2	11	protein_coding	mitogen-activated protein kinase kinase kinase 12 [Source:HGNC Symbol;Acc:6851]	MAP3K12	-1	428.01	1.08352	0.222106	4.87841	1.07e-06	8.93e-05	0.237442	0.20565	1.15459	0.248257	0.406289	0.0544724	0.205826	0.264653	0.791277	0.87908	0.18297	0.205791	0.889104	0.373947	0.704129	2.39223	0.211927	11.288	1.5e-29	1.99e-28	3.2383	0.21613	14.9831	9.47e-51	3.57e-49	0.800615
ENSG00000139626	-1	0	0	0	1	0	ENSG00000139626.11	q13.13	12	53585102	53601091	51.11	15	protein_coding	integrin, beta 7 [Source:HGNC Symbol;Acc:6162]	ITGB7	-1	17.9435	-1.10288	0.407467	-2.70667	0.00679612	0.0347817	-0.30608	0.332388	-0.920853	0.357127	0.520873	-0.438742	0.335178	-1.30898	0.190541	0.364957	0.132662	0.342177	0.3877	0.698238	NA	1.64783	0.401139	4.10788	3.99e-05	8.4e-05	0.851033	0.340006	2.50299	0.0123149	0.0197585	0.0700047
ENSG00000139714	1	0	0	0	1	1	ENSG00000139714.8	q24.31	12	122089024	122110537	50.93	3	protein_coding	MORN repeat containing 3 [Source:HGNC Symbol;Acc:29807]	MORN3	-1	22.1481	1.37881	0.592681	2.3264	0.0199973	0.0727358	0.18906	0.291094	0.649481	0.516027	0.664167	0.183348	0.291183	0.629667	0.528913	0.69539	0.00571185	0.291301	0.019608	0.984356	NA	3.08441	0.414995	7.43242	1.07e-13	4.91e-13	4.27417	0.513745	8.31963	8.82e-17	5.87e-16	0.020812
ENSG00000140274	0	0	-1	0	-1	-1	ENSG00000140274.9	q21.1	15	45406519	45410619	58.64	3	protein_coding	dual oxidase maturation factor 2 [Source:HGNC Symbol;Acc:32698]	DUOXA2	1	978.952	-0.303286	0.443428	-0.683957	0.494002	0.651701	-0.790639	0.446846	-1.76938	0.0768309	0.174651	-1.07679	0.448007	-2.4035	0.016239	0.0741765	0.286146	0.449237	0.636961	0.52415	0.796801	-2.65951	0.44586	-5.96491	2.45e-09	7.75e-09	-2.17216	0.444426	-4.88757	1.02e-06	2.79e-06	36.1388
ENSG00000140279	0	-1	-1	0	-1	-1	ENSG00000140279.8	q21.1	15	45384848	45406542	54.85	5	protein_coding	dual oxidase 2 [Source:HGNC Symbol;Acc:13273]	DUOX2	-1	13799.1	-0.718972	0.446256	-1.61112	0.107154	0.23406	-1.69026	0.446566	-3.78503	0.000153689	0.00161232	-1.11559	0.446507	-2.49849	0.0124725	0.0619995	-0.574673	0.446718	-1.28643	0.198292	0.560053	-2.6781	0.44653	-5.99757	2e-09	6.39e-09	-1.7068	0.446292	-3.82441	0.000131086	0.000280397	110.178
ENSG00000140839	1	0	0	0	0	0	ENSG00000140839.7	q23.1	16	74442529	74455368	56.85	3	protein_coding	C-type lectin domain family 18, member B [Source:HGNC Symbol;Acc:33849]	CLEC18B	-1	21.1398	1.19101	0.475406	2.50524	0.0122368	0.0519235	0.490348	0.471002	1.04107	0.297841	0.460654	0.551404	0.468182	1.17775	0.238895	0.421657	-0.0610559	0.464182	-0.131534	0.895353	NA	-0.513323	0.464816	-1.10436	0.269438	0.320263	0.187336	0.481487	0.389079	0.697218	0.745015	0.679994
ENSG00000141497	0	1	0	0	0	-1	ENSG00000141497.9	p13.2	17	4643319	4649411	58.56	6	protein_coding	zinc finger, MYND-type containing 15 [Source:HGNC Symbol;Acc:20997]	ZMYND15	1	327.664	0.821254	0.242844	3.38182	0.000720084	0.00713893	1.11764	0.245375	4.55482	5.24e-06	0.000114951	0.830395	0.245707	3.37961	0.000725882	0.00905087	0.287244	0.243717	1.1786	0.238559	0.602554	-0.721711	0.242839	-2.97197	0.00295894	0.00493017	-1.0181	0.24538	-4.14906	3.34e-05	7.69e-05	17.159
ENSG00000141504	0	1	0	0	0	0	ENSG00000141504.7	p13.1	17	7529552	7531194	56.73	14	protein_coding	spermidine/spermine N1-acetyltransferase family member 2 [Source:HGNC Symbol;Acc:23160]	SAT2	-1	2075.09	0.585961	0.188182	3.1138	0.00184695	0.0137469	1.14417	0.188142	6.08139	1.19e-09	1.95e-07	0.651104	0.188256	3.45861	0.000542964	0.00738025	0.493061	0.187929	2.62366	0.00869905	0.191395	0.141895	0.187971	0.754876	0.450323	0.504264	-0.416309	0.188353	-2.21027	0.0270868	0.0409137	396.789
ENSG00000141682	-1	0	0	0	1	0	ENSG00000141682.11	q21.32	18	57567180	57571538	39.83	3	protein_coding	phorbol-12-myristate-13-acetate-induced protein 1 [Source:HGNC Symbol;Acc:9108]	PMAIP1	1	45.2892	-1.44723	0.416689	-3.47317	0.000514352	0.00570855	-0.116058	0.373505	-0.310728	0.756008	0.848232	-0.358518	0.375667	-0.95435	0.339907	0.526824	0.24246	0.377091	0.642974	0.520241	NA	2.3094	0.412277	5.60157	2.12e-08	6.18e-08	0.978222	0.378374	2.58533	0.00972867	0.0158912	0.873107
ENSG00000142583	0	1	0	0	-1	-1	ENSG00000142583.13	p36.23	1	9095166	9148537	47.92	12	protein_coding	solute carrier family 2 (facilitated glucose/fructose transporter), member 5 [Source:HGNC Symbol;Acc:11010]	SLC2A5	-1	668.719	0.952175	0.409666	2.32428	0.0201108	0.0729598	1.03059	0.412974	2.49553	0.0125768	0.0455303	0.740788	0.413068	1.79338	0.0729125	0.196144	0.289803	0.411958	0.703477	0.481759	0.774259	-2.26785	0.410674	-5.52226	3.35e-08	9.58e-08	-2.34626	0.411974	-5.69517	1.23e-08	4.1e-08	6.45132
ENSG00000142789	1	0	0	0	1	1	ENSG00000142789.15	p36.12	1	22328149	22339032	50.62	3	protein_coding	chymotrypsin-like elastase family, member 3A [Source:HGNC Symbol;Acc:15944]	CELA3A	1	9308.8	1.02285	0.381665	2.67998	0.00736266	0.0366915	0.416756	0.306611	1.35923	0.174074	0.315637	0.357637	0.306611	1.16642	0.243446	0.426722	0.0591187	0.306607	0.192816	0.847103	0.948151	9.71441	0.338908	28.6639	1.08e-180	7.52e-178	10.3205	0.353748	29.1747	4.06e-187	2.49e-184	0.287969
ENSG00000142798	0	-1	-1	0	-1	0	ENSG00000142798.12	p36.12	1	22148738	22263790	56.09	16	protein_coding	heparan sulfate proteoglycan 2 [Source:HGNC Symbol;Acc:5273]	HSPG2	-1	13108.3	-0.0666305	0.251717	-0.264704	0.791237	0.870896	-1.59553	0.251842	-6.33544	2.37e-10	6.04e-08	-1.02755	0.251801	-4.08082	4.49e-05	0.00139819	-0.567978	0.251919	-2.25461	0.024158	0.266045	-1.80454	0.251846	-7.16524	7.76e-13	3.33e-12	-0.275642	0.251712	-1.09507	0.273487	0.331746	25.1695
ENSG00000142871	-1	0	0	0	0	0	ENSG00000142871.11	p22.3	1	86046444	86049645	50.25	2	protein_coding	cysteine-rich, angiogenic inducer, 61 [Source:HGNC Symbol;Acc:2654]	CYR61	1	161.21	-1.12798	0.251009	-4.4938	7e-06	0.000297037	-0.222112	0.250861	-0.885402	0.37594	0.539328	-0.357499	0.25146	-1.42169	0.155116	0.320518	0.135387	0.252742	0.535671	0.592186	0.835721	0.133044	0.253833	0.52414	0.600181	0.648631	-0.772828	0.248006	-3.11616	0.00183221	0.00335605	12.4453
ENSG00000143110	0	1	0	0	0	-1	ENSG00000143110.7	p13.2	1	112016414	112021134	41.81	3	protein_coding	chromosome 1 open reading frame 162 [Source:HGNC Symbol;Acc:28344]	C1orf162	1	9.50303	1.15666	0.562794	2.05521	0.0398584	0.117654	1.66006	0.612102	2.71206	0.00668673	0.0284993	0.93906	0.62867	1.49372	0.135248	NA	0.720996	0.578168	1.24704	0.212384	NA	-0.673365	0.553408	-1.21676	0.223695	0.271647	-1.17676	0.620483	-1.89652	0.057891	0.0822831	0.569053
ENSG00000143178	0	1	0	0	0	0	ENSG00000143178.8	q24.2	1	168250278	168283664	42.83	4	protein_coding	T-box 19 [Source:HGNC Symbol;Acc:11596]	TBX19	1	11.8992	0.0330368	0.427908	0.0772053	0.93846	0.968906	1.03523	0.435593	2.37661	0.0174725	0.0584407	1.16642	0.432388	2.69762	0.0069838	NA	-0.131183	0.409153	-0.32062	0.748498	NA	0.221217	0.425381	0.520045	0.603032	0.651305	-0.78098	0.438181	-1.78232	0.0746964	0.10393	0.134109
ENSG00000143340	1	0	0	0	1	1	ENSG00000143340.6	q25.2	1	179712298	179785333	47.32	1	protein_coding	family with sequence similarity 163, member A [Source:HGNC Symbol;Acc:28274]	FAM163A	1	19.4595	2.60646	1.1116	2.34478	0.0190383	0.0704218	0.287504	0.389492	0.738153	0.460422	0.616181	0.455164	0.388346	1.17206	0.241174	0.424328	-0.16766	0.387314	-0.432878	0.665103	NA	4.99371	0.743467	6.71679	1.86e-11	7.1e-11	7.31267	0.913575	8.00446	1.2e-15	7.34e-15	0
ENSG00000143603	-1	0	0	0	1	1	ENSG00000143603.14	q21.3	1	154669931	154842756	48.86	4	protein_coding	potassium intermediate/small conductance calcium-activated channel, subfamily N, member 3 [Source:HGNC Symbol;Acc:6292]	KCNN3	-1	11.2479	-2.98486	1.04163	-2.86556	0.00416274	0.0247207	-0.290634	0.549115	-0.529277	0.596613	0.731427	0.023184	0.544903	0.042547	0.966063	NA	-0.313818	0.55086	-0.569687	0.56889	NA	5.65291	0.989709	5.71169	1.12e-08	3.33e-08	2.95869	0.637973	4.63763	3.52e-06	9.09e-06	0.00962282
ENSG00000143847	1	0	0	0	0	0	ENSG00000143847.11	q32.1	1	202995626	203047868	52.65	14	protein_coding	protein tyrosine phosphatase, receptor type, f polypeptide (PTPRF), interacting protein (liprin), alpha 4 [Source:HGNC Symbol;Acc:9248]	PPFIA4	1	102.586	1.08094	0.296471	3.64603	0.000266319	0.00364726	0.703025	0.298606	2.35435	0.018555	0.061007	0.46373	0.299265	1.54956	0.121246	0.272213	0.239295	0.296928	0.805903	0.420299	0.736381	-0.671452	0.295012	-2.27601	0.0228453	0.0332773	-0.293531	0.300049	-0.978277	0.327937	0.390231	0.385674
ENSG00000143858	1	0	0	0	0	0	ENSG00000143858.7	q32.1	1	202559724	202679545	50.15	2	protein_coding	synaptotagmin II [Source:HGNC Symbol;Acc:11510]	SYT2	-1	17.5258	1.32314	0.422753	3.12982	0.00174911	0.0132359	0.569794	0.399839	1.42506	0.15414	0.289111	0.216127	0.404454	0.534367	0.593088	0.74376	0.353668	0.398939	0.88652	0.375337	NA	-0.0260979	0.398681	-0.0654606	0.947807	0.956081	0.727249	0.424008	1.71518	0.0863128	0.118484	0.0280259
ENSG00000143951	-1	0	0	0	1	1	ENSG00000143951.11	p15	2	63348518	64054977	37.72	17	protein_coding	WD repeat containing planar cell polarity effector [Source:HGNC Symbol;Acc:28027]	WDPCP	-1	19.2535	-1.62054	0.522795	-3.09976	0.00193679	0.0141678	0.00828364	0.315374	0.0262661	0.979045	0.988045	0.425104	0.310124	1.37076	0.170451	0.340713	-0.41682	0.312748	-1.33277	0.182608	NA	3.28981	0.49789	6.6075	3.91e-11	1.45e-10	1.66099	0.353438	4.69951	2.61e-06	6.81e-06	0.00190138
ENSG00000144214	0	1	0	0	0	0	ENSG00000144214.5	q11.2	2	99900701	99921205	43.24	2	protein_coding	lysozyme G-like 1 [Source:HGNC Symbol;Acc:27014]	LYG1	-1	19.1575	0.72079	0.403743	1.78527	0.0742177	0.180654	1.00732	0.40851	2.46583	0.0136697	0.0485645	0.797532	0.410647	1.94214	0.0521206	0.158192	0.209784	0.396317	0.529333	0.596574	NA	-0.150646	0.396558	-0.379884	0.704032	0.745454	-0.437172	0.415543	-1.05205	0.292777	0.352613	0.163771
ENSG00000144354	-1	0	0	0	1	1	ENSG00000144354.9	q31.1	2	174219548	174233725	43.24	9	protein_coding	cell division cycle associated 7 [Source:HGNC Symbol;Acc:14628]	CDCA7	1	10.478	-1.79769	0.792611	-2.26806	0.0233258	0.0807782	-0.283615	0.415105	-0.683238	0.494457	0.646145	-0.0107969	0.410377	-0.0263098	0.97901	NA	-0.272818	0.418941	-0.65121	0.514911	NA	3.73839	0.751804	4.97257	6.61e-07	1.68e-06	2.22432	0.485124	4.58506	4.54e-06	1.16e-05	0.0631612
ENSG00000144648	0	-1	0	0	0	0	ENSG00000144648.10	p22.1	3	42846244	42929466	44.24	12	protein_coding	atypical chemokine receptor 2 [Source:HGNC Symbol;Acc:1565]	ACKR2	1	10.6599	0.146886	0.43322	0.339056	0.734568	0.834287	-1.10805	0.421228	-2.63051	0.00852559	0.0341579	-0.65847	0.406319	-1.62057	0.105109	NA	-0.449575	0.438864	-1.02441	0.305644	NA	-0.442782	0.44725	-0.99001	0.322169	0.374937	0.812148	0.406412	1.99834	0.0456799	0.0661317	0.0259932
ENSG00000144820	0	-1	-1	0	-1	0	ENSG00000144820.3	q12.2	3	100328433	100414323	38.02	5	protein_coding	G protein-coupled receptor 128 [Source:HGNC Symbol;Acc:19241]	GPR128	1	1272.33	-0.469935	0.206773	-2.27271	0.0230438	0.0801993	-1.01461	0.207614	-4.887	1.02e-06	3.17e-05	-1.11054	0.207793	-5.34443	9.07e-08	2.3e-05	0.0959259	0.208522	0.460027	0.645497	0.864588	-1.18241	0.207718	-5.69239	1.25e-08	3.71e-08	-0.637737	0.206669	-3.08579	0.00203009	0.00369062	5.08268
ENSG00000145375	0	-1	0	0	0	1	ENSG00000145375.7	q28.1	4	123844229	124240605	37.39	2	protein_coding	spermatogenesis associated 5 [Source:HGNC Symbol;Acc:18119]	SPATA5	1	11.9638	-0.110079	0.480914	-0.228896	0.81895	0.890017	-1.04445	0.390343	-2.67573	0.00745657	0.0309253	-0.670104	0.381349	-1.75719	0.0788853	NA	-0.374351	0.404814	-0.924749	0.355097	NA	0.919749	0.460962	1.99528	0.0460122	0.0639213	1.85412	0.413713	4.48166	7.41e-06	1.84e-05	0.00571721
ENSG00000145703	0	0	-1	0	-1	-1	ENSG00000145703.11	q13.3	5	75699074	76003957	40.47	19	protein_coding	IQ motif containing GTPase activating protein 2 [Source:HGNC Symbol;Acc:6111]	IQGAP2	1	2206.19	-0.562703	0.207274	-2.71478	0.00663197	0.0340911	-0.8567	0.207903	-4.12067	3.78e-05	0.000545169	-1.054	0.208063	-5.06579	4.07e-07	5.54e-05	0.197303	0.208467	0.946449	0.34392	0.683938	-1.36507	0.207883	-6.56653	5.15e-11	1.89e-10	-1.07107	0.207295	-5.1669	2.38e-07	6.96e-07	3.08771
ENSG00000146247	0	-1	0	0	0	1	ENSG00000146247.13	q14.1	6	79645584	79787953	34.29	2	protein_coding	pleckstrin homology domain interacting protein [Source:HGNC Symbol;Acc:15673]	PHIP	-1	308.769	-0.206731	0.203719	-1.01478	0.310208	0.480362	-1.01544	0.200537	-5.0636	4.11e-07	1.55e-05	-0.483993	0.199543	-2.42551	0.015287	0.0713142	-0.531447	0.201648	-2.63552	0.00840082	0.189389	0.236183	0.204094	1.15723	0.247179	0.296419	1.04489	0.200155	5.22041	1.79e-07	5.27e-07	0.356077
ENSG00000146648	0	-1	0	0	-1	0	ENSG00000146648.11	p11.2	7	55086714	55324313	45.08	11	protein_coding	epidermal growth factor receptor [Source:HGNC Symbol;Acc:3236]	EGFR	1	779.951	-0.266859	0.164994	-1.61738	0.105796	0.232077	-1.0204	0.16631	-6.13555	8.49e-10	1.53e-07	-0.937539	0.166268	-5.63871	1.71e-08	7.36e-06	-0.082862	0.167628	-0.49432	0.62108	0.850808	-1.112	0.166595	-6.67488	2.47e-11	9.35e-11	-0.35846	0.164707	-2.17634	0.0295295	0.0442684	1.26354
ENSG00000146757	-1	0	0	0	1	0	ENSG00000146757.9	q11.21	7	64838712	64866038	39.16	5	protein_coding	zinc finger protein 92 [Source:HGNC Symbol;Acc:13168]	ZNF92	1	33.0974	-1.26106	0.279519	-4.51156	6.44e-06	0.000280082	-0.754161	0.225477	-3.34473	0.000823612	0.00577321	-0.38395	0.219865	-1.7463	0.0807594	0.209847	-0.370211	0.231907	-1.59638	0.110405	NA	1.30366	0.28096	4.64003	3.48e-06	8.2e-06	0.796758	0.22371	3.56157	0.000368642	0.000742843	0.155656
ENSG00000147041	0	0	-1	0	-1	-1	ENSG00000147041.7	p11.4	X	37865835	37988072	37.59	3	protein_coding	synaptotagmin-like 5 [Source:HGNC Symbol;Acc:15589]	SYTL5	1	66.8987	-0.424519	0.341236	-1.24406	0.213477	0.374194	-0.751457	0.354859	-2.11762	0.0342072	0.0969982	-1.06316	0.359651	-2.9561	0.00311556	0.0247756	0.311708	0.366639	0.850177	0.395227	0.718293	-1.42352	0.353341	-4.02874	5.61e-05	0.000116324	-1.09658	0.342857	-3.19837	0.00138209	0.00256972	0.214282
ENSG00000147174	0	1	0	0	0	-1	ENSG00000147174.7	q13.1	X	70798261	70833433	44.7	3	protein_coding	acidic repeat containing [Source:HGNC Symbol;Acc:15805]	ACRC	1	13.9328	0.286011	0.43146	0.662891	0.5074	0.663171	1.10472	0.46879	2.35653	0.0184466	0.0608541	1.22167	0.465752	2.62301	0.00871556	NA	-0.116957	0.440313	-0.265622	0.79053	NA	-0.550674	0.438781	-1.25501	0.209476	0.25608	-1.36938	0.461961	-2.96427	0.00303397	0.00538132	0.120934
ENSG00000148444	0	1	0	0	0	0	ENSG00000148444.11	p12.2	10	22604903	22609235	41.08	15	protein_coding	COMM domain containing 3 [Source:HGNC Symbol;Acc:23332]	COMMD3	1	56.691	0.402915	0.306649	1.31393	0.18887	0.343316	1.26489	0.304309	4.15659	3.23e-05	0.000485774	0.803975	0.306596	2.62226	0.00873486	0.0490821	0.460914	0.298643	1.54336	0.122743	0.467389	0.442244	0.301694	1.46587	0.142684	0.180695	-0.41973	0.309251	-1.35725	0.174703	0.222952	3.15171
ENSG00000148600	-1	0	0	0	1	1	ENSG00000148600.10	q23.1	10	85954410	85979377	51.21	4	protein_coding	cadherin-related family member 1 [Source:HGNC Symbol;Acc:14550]	CDHR1	1	37.5657	-2.39892	0.981786	-2.44342	0.0145486	0.0586904	0.286395	0.381049	0.751597	0.452293	0.609068	0.538197	0.380029	1.4162	0.156717	0.322557	-0.251802	0.379472	-0.66356	0.506972	NA	7.1215	0.912551	7.80395	6e-15	3.01e-14	4.43619	0.525684	8.43889	3.2e-17	2.2e-16	0.0268994
ENSG00000148604	-1	0	0	0	1	1	ENSG00000148604.9	q23.1	10	86004809	86019716	48.71	10	protein_coding	retinal G protein coupled receptor [Source:HGNC Symbol;Acc:9990]	RGR	1	12.3941	-2.41975	1.05201	-2.30013	0.0214408	0.0762963	0.899021	0.440162	2.04248	0.0411043	0.111064	0.979282	0.439866	2.22632	0.0259928	NA	-0.080261	0.428318	-0.187386	0.851358	NA	6.65338	0.928199	7.16805	7.61e-13	3.27e-12	3.33461	0.662135	5.03615	4.75e-07	1.35e-06	0.0150171
ENSG00000149050	-1	0	0	0	1	0	ENSG00000149050.5	p15.4	11	7020549	7041599	35.12	4	protein_coding	zinc finger protein 214 [Source:HGNC Symbol;Acc:13006]	ZNF214	-1	15.8239	-1.2638	0.445751	-2.83522	0.00457941	0.0263863	0.54166	0.349744	1.54873	0.121446	0.243098	0.459551	0.350857	1.30979	0.190265	0.364709	0.082109	0.345295	0.237793	0.812041	NA	2.24275	0.432806	5.18189	2.2e-07	5.85e-07	0.43729	0.365799	1.19544	0.231915	0.287099	0.308412
ENSG00000149177	0	-1	0	0	-1	0	ENSG00000149177.8	p11.2	11	48002113	48189670	45.41	6	protein_coding	protein tyrosine phosphatase, receptor type, J [Source:HGNC Symbol;Acc:9673]	PTPRJ	1	699.733	-0.181256	0.15927	-1.13804	0.255102	0.421811	-1.04593	0.162103	-6.45227	1.1e-10	3.76e-08	-0.669869	0.161438	-4.14939	3.33e-05	0.00113606	-0.37606	0.163433	-2.30101	0.0213913	0.253366	-1.63627	0.161933	-10.1046	5.27e-24	5.01e-23	-0.771594	0.159445	-4.83925	1.3e-06	3.52e-06	1.35835
ENSG00000149289	-1	0	0	0	1	1	ENSG00000149289.6	q22.3	11	109964087	110042566	37.25	3	protein_coding	zinc finger CCCH-type containing 12C [Source:HGNC Symbol;Acc:29362]	ZC3H12C	1	17.0919	-2.73677	0.960177	-2.85028	0.00436808	0.0255356	0.00669795	0.382273	0.0175213	0.986021	0.991702	0.198914	0.380542	0.522712	0.601175	0.749723	-0.192216	0.382607	-0.502385	0.615397	NA	5.86841	0.909724	6.45076	1.11e-10	3.98e-10	3.12494	0.490313	6.37335	1.85e-10	7.36e-10	0.0199685
ENSG00000149506	0	1	0	0	1	1	ENSG00000149506.6	q12.2	11	60635035	60643166	55.3	5	protein_coding	zona pellucida glycoprotein 1 (sperm receptor) [Source:HGNC Symbol;Acc:13187]	ZP1	1	17.8074	-2.16269	1.04954	-2.0606	0.0393415	0.116748	1.10979	0.353311	3.14111	0.00168309	0.00989197	0.68594	0.357154	1.92057	0.0547857	0.163275	0.423847	0.346377	1.22366	0.221081	NA	7.47714	0.895659	8.34819	6.93e-17	4.07e-16	4.20466	0.651213	6.45667	1.07e-10	4.34e-10	0.0550602
ENSG00000149634	1	0	0	0	0	0	ENSG00000149634.4	q13.12	20	44515128	44516274	58.85	1	protein_coding	spermatogenesis associated 25 [Source:HGNC Symbol;Acc:16158]	SPATA25	-1	18.2789	1.16762	0.440092	2.65312	0.00797508	0.0388368	0.118416	0.438556	0.270013	0.78715	0.869327	0.277421	0.433477	0.63999	0.522179	0.689672	-0.159005	0.435889	-0.364784	0.715272	NA	-0.7623	0.433452	-1.75867	0.078633	0.104969	0.286904	0.44518	0.644467	0.519273	0.582193	6.44104
ENSG00000149654	-1	0	0	0	1	1	ENSG00000149654.5	q13.12	20	44802372	44937137	51.18	3	protein_coding	cadherin 22, type 2 [Source:HGNC Symbol;Acc:13251]	CDH22	-1	155.327	-2.18816	0.941461	-2.32422	0.0201139	0.0729598	-0.381206	0.229908	-1.65808	0.0973006	0.207609	0.267028	0.228424	1.169	0.242403	0.425579	-0.648234	0.229749	-2.82149	0.00478016	0.150362	8.83285	0.856456	10.3133	6.14e-25	6.18e-24	7.0259	0.453583	15.4898	4.07e-54	1.77e-52	0.00830606
ENSG00000150471	-1	0	0	0	1	1	ENSG00000150471.11	q13.1	4	62066976	62944053	35.25	19	protein_coding	latrophilin 3 [Source:HGNC Symbol;Acc:20974]	LPHN3	1	20.7125	-2.04609	0.930626	-2.19861	0.0279054	0.0914052	-0.740627	0.40914	-1.81021	0.0702636	0.163589	-0.622973	0.408887	-1.52358	0.127613	0.281758	-0.117654	0.417295	-0.281945	0.777986	NA	5.33259	0.869291	6.13442	8.55e-10	2.81e-09	4.02713	0.527508	7.63427	2.27e-14	1.26e-13	0.000770911
ENSG00000150893	0	-1	-1	0	0	1	ENSG00000150893.9	q13.3	13	39261266	39460074	37.65	2	protein_coding	FRAS1 related extracellular matrix protein 2 [Source:HGNC Symbol;Acc:25396]	FREM2	1	154.484	-0.130266	0.243583	-0.534792	0.592793	0.731367	-1.31893	0.228475	-5.77274	7.8e-09	7.73e-07	-1.02063	0.227671	-4.48292	7.36e-06	0.000407756	-0.298298	0.231623	-1.28786	0.197794	0.559897	0.969679	0.240231	4.03645	5.43e-05	0.000112704	2.15834	0.231998	9.30325	1.36e-20	1.18e-19	0.0664388
ENSG00000151006	1	0	0	0	-1	0	ENSG00000151006.7	p11.2	16	31094746	31100949	58.82	3	protein_coding	protease, serine, 53 [Source:HGNC Symbol;Acc:34407]	PRSS53	-1	21.6118	1.30591	0.344405	3.7918	0.000149561	0.00246897	-0.0549415	0.353882	-0.155254	0.876621	0.926857	0.509374	0.343496	1.48291	0.138098	0.296057	-0.564315	0.348693	-1.61837	0.105582	NA	-1.18329	0.344744	-3.43239	0.000598291	0.00109323	0.177562	0.35361	0.50214	0.615569	0.672449	0.613455
ENSG00000151136	1	0	0	0	1	1	ENSG00000151136.10	q23.3	12	107712190	108053419	46.12	7	protein_coding	BTB (POZ) domain containing 11 [Source:HGNC Symbol;Acc:23844]	BTBD11	1	27.8469	1.02016	0.467532	2.18202	0.0291081	0.0942809	0.126778	0.404124	0.313712	0.75374	0.846477	0.383028	0.402559	0.951484	0.341359	0.528038	-0.25625	0.403	-0.635855	0.524871	NA	1.37846	0.428518	3.2168	0.00129629	0.00226961	2.27184	0.445277	5.10209	3.36e-07	9.66e-07	0.00524866
ENSG00000151640	-1	0	0	0	1	1	ENSG00000151640.8	q26.3	10	134000404	134019280	61.67	6	protein_coding	dihydropyrimidinase-like 4 [Source:HGNC Symbol;Acc:3016]	DPYSL4	1	101.895	-2.80186	0.884859	-3.16645	0.00154314	0.0121126	-0.0106265	0.229555	-0.0462918	0.963078	0.978679	0.261024	0.228801	1.14083	0.253939	0.438341	-0.27165	0.229433	-1.184	0.236411	0.599875	8.01706	0.843145	9.50853	1.93e-21	1.55e-20	5.22583	0.353264	14.793	1.63e-49	5.82e-48	0.071158
ENSG00000151694	0	-1	0	0	0	0	ENSG00000151694.8	p25.1	2	9628615	9695921	41	3	protein_coding	ADAM metallopeptidase domain 17 [Source:HGNC Symbol;Acc:195]	ADAM17	-1	302.782	-0.433827	0.172274	-2.51824	0.0117942	0.0506611	-1.14539	0.174678	-6.55717	5.48e-11	2.41e-08	-0.658748	0.173151	-3.80447	0.00014211	0.00306185	-0.486644	0.176792	-2.75264	0.00591164	0.161858	-0.865081	0.176207	-4.90946	9.13e-07	2.28e-06	-0.153515	0.170714	-0.899254	0.368517	0.432652	1.40365
ENSG00000152104	0	-1	0	0	-1	0	ENSG00000152104.7	q41	1	214522039	214725792	41.3	5	protein_coding	protein tyrosine phosphatase, non-receptor type 14 [Source:HGNC Symbol;Acc:9647]	PTPN14	-1	49.5674	0.0823549	0.285002	0.288963	0.77261	0.85911	-1.30522	0.30446	-4.28699	1.81e-05	0.000303538	-0.619684	0.29468	-2.10291	0.035474	0.124299	-0.685535	0.311954	-2.19755	0.0279811	0.277528	-1.69434	0.304782	-5.55918	2.71e-08	7.82e-08	-0.306766	0.284717	-1.07744	0.281283	0.339995	0.0861314
ENSG00000152404	0	-1	0	0	0	1	ENSG00000152404.11	q22.3	11	107197071	107328572	36.3	5	protein_coding	CWF19-like 2, cell cycle control (S. pombe) [Source:HGNC Symbol;Acc:26508]	CWF19L2	-1	82.982	-0.173301	0.275681	-0.628629	0.529592	0.680885	-1.0323	0.267079	-3.86517	0.000111012	0.00126568	-0.417261	0.263763	-1.58196	0.11366	0.260906	-0.615043	0.269831	-2.27937	0.0226454	0.258526	0.191389	0.276778	0.69149	0.489258	0.542682	1.05039	0.265938	3.94977	7.82e-05	0.000172268	0.0868247
ENSG00000152818	0	-1	0	0	0	0	ENSG00000152818.14	q24.2	6	144606837	145174170	38	12	protein_coding	utrophin [Source:HGNC Symbol;Acc:12635]	UTRN	1	361.939	-0.244908	0.224886	-1.08903	0.276141	0.444864	-1.13748	0.225633	-5.04129	4.62e-07	1.7e-05	-0.864789	0.225257	-3.83912	0.000123475	0.00277858	-0.272695	0.227502	-1.19865	0.230664	0.593804	-0.644051	0.226915	-2.8383	0.00453547	0.00736224	0.248525	0.223593	1.11151	0.26635	0.324317	0.14127
ENSG00000153006	1	0	0	-1	0	0	ENSG00000153006.10	q12.3	5	64013971	64064512	36.21	4	protein_coding	SREK1-interacting protein 1 [Source:HGNC Symbol;Acc:26716]	SREK1IP1	-1	845.808	1.11123	0.318276	3.4914	0.00048049	0.00545395	-0.790338	0.318115	-2.48444	0.0129754	0.0465496	0.371023	0.317573	1.16831	0.242683	0.425748	-1.16136	0.318068	-3.6513	0.000260917	0.0627958	-0.906354	0.318248	-2.84795	0.00440015	0.00715164	0.995215	0.318143	3.1282	0.00175882	0.00322878	1.96108
ENSG00000153044	-1	0	0	0	1	1	ENSG00000153044.5	q13.2	5	68485375	68506184	42.65	6	protein_coding	centromere protein H [Source:HGNC Symbol;Acc:17268]	CENPH	1	14.2383	-1.61531	0.521503	-3.09741	0.00195218	0.0142465	0.0336726	0.348718	0.096561	0.923075	0.955705	0.324608	0.344046	0.943503	0.345424	NA	-0.290936	0.346879	-0.838724	0.401624	NA	2.71523	0.504326	5.38387	7.29e-08	2.02e-07	1.06625	0.373162	2.85732	0.00427229	0.00739424	0.0753063
ENSG00000153237	-1	0	0	0	1	1	ENSG00000153237.13	q24.1	2	159027593	159313265	37.91	9	protein_coding	coiled-coil domain containing 148 [Source:HGNC Symbol;Acc:25191]	CCDC148	-1	11.3592	-2.00146	0.779551	-2.56745	0.0102451	0.0460668	-0.0340492	0.377045	-0.0903054	0.928045	0.958489	0.064167	0.375763	0.170764	0.864409	NA	-0.0982162	0.379743	-0.258639	0.795914	NA	4.05894	0.74114	5.47661	4.34e-08	1.23e-07	2.09153	0.447881	4.66983	3.01e-06	7.83e-06	0.0062694
ENSG00000153930	0	-1	-1	0	-1	-1	ENSG00000153930.6	q22	17	54188319	54589020	39.35	8	protein_coding	ankyrin-repeat and fibronectin type III domain containing 1 [Source:HGNC Symbol;Acc:26766]	ANKFN1	1	36.2917	-0.220381	0.364649	-0.604364	0.545602	0.693893	-1.02663	0.406445	-2.52588	0.0115409	0.0427655	-1.14256	0.411111	-2.7792	0.00544927	0.0356833	0.115929	0.430834	0.26908	0.787868	NA	-2.11049	0.399466	-5.28329	1.27e-07	3.44e-07	-1.30424	0.372863	-3.49791	0.000468911	0.000931098	0.0156438
ENSG00000154102	1	0	0	0	0	1	ENSG00000154102.6	q24.1	16	85723690	85784735	53.1	7	protein_coding	chromosome 16 open reading frame 74 [Source:HGNC Symbol;Acc:23362]	C16orf74	-1	22.697	1.03273	0.356244	2.89895	0.00374418	0.0228713	-0.0258529	0.299982	-0.0861814	0.931322	0.95991	-0.0127934	0.299602	-0.0427012	0.96594	0.982151	-0.0130595	0.302582	-0.0431603	0.965574	NA	0.67658	0.321281	2.10588	0.0352147	0.0498632	1.73517	0.337317	5.14402	2.69e-07	7.82e-07	0.0476751
ENSG00000154127	0	-1	0	0	0	0	ENSG00000154127.5	q24.1	11	122526383	122685181	45.84	8	protein_coding	ubiquitin associated and SH3 domain containing B [Source:HGNC Symbol;Acc:29884]	UBASH3B	1	79.7101	-0.5984	0.230961	-2.59091	0.0095723	0.0439942	-1.06702	0.228907	-4.66138	3.14e-06	7.8e-05	-0.626666	0.225573	-2.77811	0.00546759	0.0357372	-0.440355	0.234216	-1.88012	0.0600918	0.362536	-0.176939	0.238189	-0.742851	0.457572	0.511114	0.291683	0.22136	1.31768	0.187609	0.237725	0.0803586
ENSG00000154146	1	0	0	0	1	1	ENSG00000154146.8	q24.2	11	124609742	124617106	53.29	2	protein_coding	neurogranin (protein kinase C substrate, RC3) [Source:HGNC Symbol;Acc:8000]	NRGN	1	29.2069	1.18884	0.375947	3.16227	0.00156547	0.0122317	0.68925	0.281233	2.45082	0.0142533	0.0501048	0.525175	0.282442	1.85941	0.0629689	0.178219	0.164075	0.277529	0.591199	0.554387	NA	1.79826	0.314324	5.72104	1.06e-08	3.16e-08	2.29786	0.349127	6.58172	4.65e-11	1.96e-10	0.361942
ENSG00000154162	0	0	1	0	1	1	ENSG00000154162.9	p14.3	5	21750782	22853731	35.29	8	protein_coding	cadherin 12, type 2 (N-cadherin 2) [Source:HGNC Symbol;Acc:1751]	CDH12	-1	15.7511	-1.89279	1.06168	-1.78283	0.0746144	0.181362	0.631417	0.441773	1.42928	0.152924	0.287612	1.02441	0.438	2.33884	0.0193436	0.0832665	-0.392996	0.432805	-0.908021	0.363867	NA	6.3965	0.933324	6.85346	7.21e-12	2.85e-11	3.87229	0.671744	5.76454	8.19e-09	2.78e-08	0.000608935
ENSG00000154277	0	1	0	0	1	0	ENSG00000154277.8	p13	4	41258430	41270472	44.57	12	protein_coding	ubiquitin carboxyl-terminal esterase L1 (ubiquitin thiolesterase) [Source:HGNC Symbol;Acc:12513]	UCHL1	1	16.7057	-0.528991	0.57271	-0.923664	0.355661	0.526693	1.04347	0.487919	2.13862	0.0324665	0.0931451	0.852553	0.489165	1.74287	0.081356	0.210664	0.190919	0.479987	0.397759	0.690808	NA	2.52895	0.545896	4.63266	3.61e-06	8.49e-06	0.956489	0.518144	1.84599	0.0648936	0.0913993	0.297434
ENSG00000154319	-1	0	0	0	1	1	ENSG00000154319.10	p23.1	8	11278972	11332224	52.58	7	protein_coding	family with sequence similarity 167, member A [Source:HGNC Symbol;Acc:15549]	FAM167A	-1	289.607	-1.23967	0.488287	-2.53882	0.0111228	0.0487026	0.0862473	0.170659	0.50538	0.613292	0.744996	0.349768	0.170363	2.05307	0.0400653	0.134192	-0.26352	0.170502	-1.54555	0.122212	0.466575	7.43541	0.434076	17.1293	8.98e-66	5.68e-64	6.10949	0.281336	21.716	1.45e-104	2.21e-102	0.0420399
ENSG00000155304	-1	0	0	0	1	1	ENSG00000155304.4	q11.2	21	15743436	15755805	36.7	3	protein_coding	heat shock protein 70kDa family, member 13 [Source:HGNC Symbol;Acc:11375]	HSPA13	-1	178.57	-1.12677	0.204279	-5.51583	3.47e-08	9.04e-06	-0.290759	0.183177	-1.58731	0.112441	0.229802	-0.341544	0.183591	-1.86036	0.0628349	0.17802	0.0507854	0.18479	0.274827	0.783449	0.926051	2.09227	0.201373	10.39	2.75e-25	2.84e-24	1.25626	0.186366	6.74083	1.57e-11	6.91e-11	1.61074
ENSG00000156030	0	-1	0	0	-1	0	ENSG00000156030.8	q24.3	14	74181825	74256988	51.27	11	protein_coding	ELM2 and Myb/SANT-like domain containing 1 [Source:HGNC Symbol;Acc:19853]	ELMSAN1	-1	859.613	-0.103685	0.173724	-0.596834	0.550618	0.698337	-1.23467	0.176073	-7.0123	2.34e-12	2.12e-09	-0.792676	0.175395	-4.51937	6.2e-06	0.000358898	-0.441997	0.177183	-2.49457	0.0126109	0.21711	-1.85045	0.17595	-10.5169	7.22e-26	7.76e-25	-0.71946	0.173849	-4.13841	3.5e-05	8.04e-05	3.87501
ENSG00000156411	0	1	0	0	0	0	ENSG00000156411.5	q32.33	14	104378625	104394606	47.77	12	protein_coding	chromosome 14 open reading frame 2 [Source:HGNC Symbol;Acc:1188]	C14orf2	-1	1209.01	-0.0573467	0.146632	-0.391094	0.695728	0.807967	1.18705	0.146536	8.10076	5.46e-16	4.2e-12	0.612255	0.14684	4.16955	3.05e-05	0.00108442	0.574799	0.146114	3.93392	8.36e-05	0.0410645	0.488208	0.146427	3.33415	0.000855603	0.00153118	-0.756193	0.146741	-5.15323	2.56e-07	7.46e-07	29.6688
ENSG00000156535	0	-1	0	0	0	1	ENSG00000156535.9	q13	6	74405508	74538040	38.58	4	protein_coding	CD109 molecule [Source:HGNC Symbol;Acc:21685]	CD109	1	37.0294	-0.0832538	0.373587	-0.22285	0.823652	0.892905	-1.01886	0.348298	-2.92526	0.00344172	0.0171907	-0.952713	0.348592	-2.73303	0.00627549	0.0394296	-0.0661494	0.357729	-0.184915	0.853296	NA	0.585153	0.369722	1.58268	0.113494	0.146739	1.52076	0.352388	4.31558	1.59e-05	3.8e-05	0.0489868
ENSG00000156755	0	-1	0	0	-1	-1	ENSG00000156755.9	q21.11	9	69777099	69777953	47.37	2	IG_V_pseudogene	immunoglobulin kappa variable 1/OR-2 (pseudogene) [Source:HGNC Symbol;Acc:5761]	IGKV1OR-2	-1	37.7205	-0.659134	0.394263	-1.67181	0.094561	0.214606	-1.34879	0.433248	-3.11321	0.00185066	0.0106249	-0.758649	0.422394	-1.79607	0.0724836	0.195584	-0.590141	0.447844	-1.31774	0.187592	NA	-1.78704	0.432145	-4.13529	3.55e-05	7.49e-05	-1.09739	0.395846	-2.77226	0.00556677	0.00947566	4.975
ENSG00000157005	0	1	0	0	1	1	ENSG00000157005.3	q27.3	3	187386694	187388187	48.46	1	protein_coding	somatostatin [Source:HGNC Symbol;Acc:11329]	SST	-1	5067.7	-1.51783	0.845203	-1.79582	0.0725238	0.177911	1.74984	0.726066	2.41003	0.0159511	0.0546606	1.26463	0.726074	1.74174	0.0815547	0.211063	0.485214	0.726038	0.668304	0.50394	0.784566	12.1283	0.822035	14.754	2.9e-49	9.9e-48	8.86066	0.75225	11.7789	5.02e-32	8.31e-31	2.24774
ENSG00000157017	0	1	1	0	1	1	ENSG00000157017.11	p25.3	3	10327359	10334631	53.5	17	protein_coding	ghrelin/obestatin prepropeptide [Source:HGNC Symbol;Acc:18129]	GHRL	-1	7091.28	0.905117	0.448182	2.01953	0.0434322	0.124698	1.27759	0.350031	3.64992	0.000262319	0.00238847	1.06076	0.350037	3.03043	0.00244206	0.0210182	0.216825	0.350001	0.619498	0.535588	0.802772	10.2482	0.394051	26.0073	4.1e-149	1.61e-146	9.87571	0.410084	24.0822	3.84e-128	8.44e-126	0.36938
ENSG00000157193	-1	0	0	0	1	1	ENSG00000157193.10	p32.3	1	53711217	53793742	52.24	12	protein_coding	low density lipoprotein receptor-related protein 8, apolipoprotein e receptor [Source:HGNC Symbol;Acc:6700]	LRP8	-1	63.6659	-1.29628	0.335557	-3.86306	0.000111974	0.00198951	-0.467253	0.258662	-1.80643	0.0708519	0.164465	-0.462982	0.259095	-1.78692	0.0739504	0.197698	-0.0042713	0.262166	-0.0162924	0.987001	0.993912	2.94142	0.323519	9.09197	9.73e-20	6.98e-19	2.1124	0.273599	7.72077	1.16e-14	6.58e-14	0.0461173
ENSG00000157734	1	0	0	0	1	1	ENSG00000157734.9	q22.31	15	64443914	64449680	58.09	7	protein_coding	sorting nexin 22 [Source:HGNC Symbol;Acc:16315]	SNX22	1	11.4042	1.1926	0.50116	2.37968	0.0173277	0.0659006	0.819292	0.411482	1.99108	0.0464725	0.121139	0.420845	0.417793	1.0073	0.313789	NA	0.398448	0.405758	0.981984	0.326108	NA	1.07236	0.434806	2.4663	0.0136519	0.0206715	1.44567	0.481758	3.00082	0.00269258	0.00481077	0.23292
ENSG00000157765	0	-1	0	0	0	0	ENSG00000157765.7	p15.2	4	25656923	25680370	48.27	6	protein_coding	solute carrier family 34 (type II sodium/phosphate contransporter), member 2 [Source:HGNC Symbol;Acc:11020]	SLC34A2	1	34.2301	-0.774028	0.377957	-2.04793	0.0405671	0.119056	-1.18119	0.384818	-3.06948	0.00214432	0.0118932	-0.453103	0.373269	-1.21388	0.224794	0.405807	-0.728089	0.390054	-1.86663	0.0619527	NA	-0.683145	0.395364	-1.72789	0.0840084	0.111554	-0.275981	0.366805	-0.752392	0.451816	0.515857	0.525125
ENSG00000157782	1	0	0	0	0	0	ENSG00000157782.5	q24.31	12	121078355	121105127	51.99	5	protein_coding	calcium binding protein 1 [Source:HGNC Symbol;Acc:1384]	CABP1	1	17.6342	1.0137	0.317435	3.19342	0.001406	0.0113491	0.4211	0.334525	1.2588	0.208103	0.358789	-0.24036	0.350995	-0.684796	0.493472	0.664138	0.66146	0.346251	1.91035	0.0560885	NA	-0.90384	0.318291	-2.83967	0.00451604	0.00733302	-0.311237	0.333833	-0.932311	0.351176	0.414629	0.0668957
ENSG00000158258	-1	0	0	0	1	1	ENSG00000158258.11	q23	3	139654027	140296239	42.71	2	protein_coding	calsyntenin 2 [Source:HGNC Symbol;Acc:17448]	CLSTN2	1	19.0614	-2.25756	0.966617	-2.33553	0.0195159	0.0715338	0.0167046	0.452344	0.0369289	0.970542	0.982342	0.983215	0.444238	2.21326	0.0268796	0.103665	-0.96651	0.446228	-2.16596	0.0303146	NA	5.25725	0.917313	5.73114	9.98e-09	2.98e-08	2.98299	0.545625	5.4671	4.57e-08	1.43e-07	0.000707465
ENSG00000158417	0	-1	0	0	0	1	ENSG00000158417.6	q11.2	2	99953816	100017789	38.48	4	protein_coding	eukaryotic translation initiation factor 5B [Source:HGNC Symbol;Acc:30793]	EIF5B	1	4475.39	0.810778	0.304028	2.66678	0.00765809	0.0377396	-1.03235	0.303869	-3.39736	0.000680396	0.00501776	-0.189446	0.303796	-0.623597	0.532892	0.698527	-0.842905	0.303896	-2.77366	0.00554288	0.158658	-0.229269	0.303971	-0.754246	0.450702	0.504577	1.61386	0.303926	5.31005	1.1e-07	3.31e-07	8.05285
ENSG00000159055	-1	0	0	0	1	1	ENSG00000159055.3	q22.11	21	33640530	33651380	40.72	2	protein_coding	MIS18 kinetochore protein A [Source:HGNC Symbol;Acc:1286]	MIS18A	-1	50.7753	-1.16309	0.280103	-4.15237	3.29e-05	0.000867234	0.0416539	0.171438	0.242967	0.808031	0.883197	0.0812451	0.171122	0.474778	0.634945	0.77287	-0.0395912	0.172508	-0.229503	0.818478	0.93816	2.93768	0.261982	11.2133	3.51e-29	4.57e-28	1.73294	0.198059	8.74961	2.14e-18	1.6e-17	0.371371
ENSG00000159199	0	1	0	0	0	0	ENSG00000159199.9	q21.32	17	46970127	46973233	50.08	10	protein_coding	ATP synthase, H+ transporting, mitochondrial Fo complex, subunit C1 (subunit 9) [Source:HGNC Symbol;Acc:841]	ATP5G1	1	685.765	0.317418	0.150402	2.11046	0.0348185	0.107197	1.01977	0.149704	6.81187	9.63e-12	5.48e-09	0.623767	0.150038	4.15739	3.22e-05	0.00111564	0.395999	0.149109	2.65577	0.00791273	0.183691	0.455358	0.149678	3.04224	0.00234824	0.00397206	-0.246989	0.15043	-1.64189	0.100612	0.136227	59.0851
ENSG00000159224	0	1	0	0	1	1	ENSG00000159224.4	q21.32	17	47035916	47045958	52.52	1	protein_coding	gastric inhibitory polypeptide [Source:HGNC Symbol;Acc:4270]	GIP	-1	1412.17	2.1025	1.21953	1.72402	0.0847035	0.198884	2.73502	1.08959	2.51014	0.0120684	0.0441091	1.74934	1.08961	1.60546	0.108392	0.253911	0.985679	1.08947	0.904734	0.365606	0.697556	9.72681	1.12298	8.66161	4.65e-18	2.97e-17	9.0943	1.18955	7.64515	2.09e-14	1.16e-13	0.289791
ENSG00000159231	1	0	0	0	-1	0	ENSG00000159231.5	q22.12	21	37507210	37518864	48.69	1	protein_coding	carbonyl reductase 3 [Source:HGNC Symbol;Acc:1549]	CBR3	1	12.3477	1.09302	0.430093	2.54137	0.0110419	0.0484451	0.0714166	0.463266	0.154159	0.877484	0.927259	0.081341	0.46156	0.176231	0.860113	NA	-0.0099244	0.465758	-0.0213081	0.983	NA	-1.4368	0.443017	-3.24321	0.00118191	0.00208072	-0.41519	0.450929	-0.920743	0.357185	0.42056	0.153668
ENSG00000159307	-1	0	0	0	1	1	ENSG00000159307.14	q13.2	22	43593289	43739394	55.48	7	protein_coding	signal peptide, CUB domain, EGF-like 1 [Source:HGNC Symbol;Acc:13441]	SCUBE1	-1	81.906	-1.71072	0.755168	-2.26536	0.0234908	0.081167	-0.317874	0.242271	-1.31206	0.1895	0.33654	0.302339	0.239727	1.26118	0.207244	0.38422	-0.620213	0.241871	-2.56423	0.0103404	0.205042	6.79027	0.690133	9.83908	7.64e-23	6.72e-22	5.39742	0.391973	13.7699	3.87e-43	1.07e-41	0.00798607
ENSG00000159871	0	-1	0	0	-1	-1	ENSG00000159871.10	q13.31	19	44300081	44331358	45.42	8	protein_coding	LY6/PLAUR domain containing 5 [Source:HGNC Symbol;Acc:26397]	LYPD5	-1	15.8524	0.00579395	0.405202	0.0142989	0.988591	0.995588	-1.33077	0.507079	-2.62439	0.0086804	0.0345799	-0.533697	0.46946	-1.13683	0.255608	0.439937	-0.797077	0.525981	-1.51541	0.129669	NA	-2.86609	0.490904	-5.83838	5.27e-09	1.62e-08	-1.52952	0.425149	-3.5976	0.000321168	0.000652827	0.322091
ENSG00000160050	1	0	0	0	1	1	ENSG00000160050.10	p35.1	1	32665987	32670988	54.62	5	protein_coding	coiled-coil domain containing 28B [Source:HGNC Symbol;Acc:28163]	CCDC28B	1	124.996	1.0656	0.274277	3.88513	0.000102276	0.00187233	0.450451	0.224118	2.00989	0.0444431	0.11706	0.536574	0.223842	2.39711	0.0165248	0.0749429	-0.0861233	0.223149	-0.385945	0.699538	0.889738	2.43945	0.24393	10.0006	1.51e-23	1.39e-22	3.0546	0.256946	11.8881	1.37e-32	2.34e-31	0.939899
ENSG00000160678	0	1	0	0	0	0	ENSG00000160678.7	q21.3	1	153600402	153604513	55.62	5	protein_coding	S100 calcium binding protein A1 [Source:HGNC Symbol;Acc:10486]	S100A1	1	22.6344	0.680447	0.405001	1.68011	0.0929355	0.21217	1.03933	0.375883	2.76502	0.00569184	0.0253256	0.688777	0.378821	1.81821	0.0690318	0.188968	0.350549	0.368447	0.951424	0.341389	NA	0.894427	0.383073	2.33487	0.0195501	0.0288189	0.535547	0.398443	1.3441	0.178916	0.227762	0.871109
ENSG00000160766	0	1	0	0	1	0	ENSG00000160766.10	q22	1	155183616	155197214	49.28	9	pseudogene	glucosidase, beta, acid pseudogene 1 [Source:HGNC Symbol;Acc:4178]	GBAP1	-1	16.6694	0.703035	0.431166	1.63054	0.102986	0.227544	1.17269	0.388939	3.0151	0.00256894	0.0136853	0.723386	0.394338	1.83443	0.0665898	0.184564	0.449305	0.379198	1.18488	0.236064	NA	1.1006	0.399275	2.7565	0.00584237	0.00933576	0.630945	0.421805	1.49582	0.1347	0.176744	0.0987756
ENSG00000160838	1	-1	0	-1	-1	0	ENSG00000160838.9	q23.1	1	156890442	156902886	54.62	4	protein_coding	leucine rich repeat containing 71 [Source:HGNC Symbol;Acc:26556]	LRRC71	1	71.1061	1.49503	0.39557	3.77943	0.000157189	0.00254835	-1.34054	0.401367	-3.33994	0.000837975	0.0058487	-0.0375414	0.392756	-0.0955846	0.923851	0.956681	-1.303	0.402172	-3.2399	0.0011957	0.0944323	-2.03142	0.40083	-5.06802	4.02e-07	1.04e-06	0.804153	0.396116	2.0301	0.0423467	0.061643	1.13332
ENSG00000161664	1	0	0	0	0	0	ENSG00000161664.2	q21.31	17	42247815	42256451	54.16	3	protein_coding	ankyrin repeat and SOCS box containing 16 [Source:HGNC Symbol;Acc:19768]	ASB16	1	26.6498	1.24045	0.362198	3.4248	0.000615261	0.006437	0.662876	0.337432	1.96447	0.0494752	0.126942	0.518071	0.338339	1.53122	0.125716	0.278821	0.144805	0.332885	0.435001	0.663562	NA	0.263857	0.339397	0.77743	0.436905	0.491135	0.841435	0.360529	2.33389	0.0196014	0.0303194	0.673932
ENSG00000161800	-1	0	0	0	1	0	ENSG00000161800.8	q13.12	12	50370706	50426919	43.65	29	protein_coding	Rac GTPase activating protein 1 [Source:HGNC Symbol;Acc:9804]	RACGAP1	-1	44.472	-1.09688	0.322933	-3.39662	0.000682241	0.00691073	-0.243183	0.286526	-0.848728	0.396033	0.558765	-0.527161	0.289629	-1.82012	0.0687401	0.18846	0.283978	0.292443	0.971054	0.331521	NA	1.67789	0.319582	5.25028	1.52e-07	4.1e-07	0.824196	0.290253	2.83958	0.00451728	0.00779105	0.0517731
ENSG00000161939	0	1	0	0	0	0	ENSG00000161939.14	p13.1	17	6915954	6920839	57.47	4	protein_coding	RNASEK-C17orf49 readthrough [Source:HGNC Symbol;Acc:44419]	RNASEK-C17orf49	1	12.4361	0.668331	0.478009	1.39815	0.162067	0.309507	1.25077	0.497479	2.51421	0.0119299	0.0438218	0.812162	0.504868	1.60866	0.10769	NA	0.438605	0.478933	0.915796	0.359774	NA	-0.255559	0.472293	-0.541104	0.588436	0.637282	-0.837996	0.502946	-1.66618	0.0956785	0.130166	0.458197
ENSG00000162004	1	0	0	0	1	1	ENSG00000162004.12	p13.3	16	772582	776954	65.24	16	protein_coding	coiled-coil domain containing 78 [Source:HGNC Symbol;Acc:14153]	CCDC78	-1	133.399	1.22733	0.304317	4.03307	5.51e-05	0.00121919	0.709865	0.278139	2.5522	0.0107046	0.0405319	0.487944	0.278578	1.75155	0.0798507	0.208403	0.221921	0.277459	0.799834	0.423807	0.739233	1.93416	0.286624	6.74808	1.5e-11	5.78e-11	2.45163	0.296364	8.27236	1.31e-16	8.59e-16	2.15018
ENSG00000162066	1	0	0	0	0	0	ENSG00000162066.10	p13.3	16	2570358	2581423	59.17	18	protein_coding	amidohydrolase domain containing 2 [Source:HGNC Symbol;Acc:24262]	AMDHD2	1	111.437	1.08166	0.172573	6.26781	3.66e-10	4.69e-07	0.639772	0.170435	3.75377	0.000174196	0.00176654	0.64331	0.170112	3.78168	0.000155771	0.00322389	-0.00353809	0.167215	-0.0211589	0.983119	0.993134	-0.290201	0.167671	-1.73077	0.083492	0.110916	0.151685	0.175292	0.865331	0.386857	0.451314	2.30632
ENSG00000162105	0	-1	0	0	0	0	ENSG00000162105.12	q13.4	11	70313961	70963623	51.61	23	protein_coding	SH3 and multiple ankyrin repeat domains 2 [Source:HGNC Symbol;Acc:14295]	SHANK2	-1	195.612	-0.170661	0.208062	-0.820241	0.412079	0.57933	-1.11958	0.21011	-5.32852	9.9e-08	5.21e-06	-0.868206	0.209375	-4.14666	3.37e-05	0.00113926	-0.25137	0.213793	-1.17576	0.23969	0.604045	-0.765031	0.212211	-3.60504	0.0003121	0.000589705	0.183884	0.20592	0.892986	0.371864	0.435741	0.0596161
ENSG00000162148	0	1	0	0	0	0	ENSG00000162148.6	q12.2	11	61248592	61258403	57.34	6	protein_coding	protein phosphatase 1, regulatory subunit 32 [Source:HGNC Symbol;Acc:28869]	PPP1R32	1	37.7977	0.307062	0.383959	0.799728	0.423869	0.590129	1.05689	0.371153	2.8476	0.00440506	0.0207038	0.669486	0.37344	1.79275	0.0730125	0.196264	0.387407	0.367021	1.05555	0.291176	NA	0.909751	0.375225	2.42455	0.0153275	0.0230587	0.15992	0.380021	0.420819	0.673887	0.724821	0.365063
ENSG00000162267	-1	0	0	0	1	1	ENSG00000162267.8	p21.1	3	52828784	52843025	55.72	10	protein_coding	inter-alpha-trypsin inhibitor heavy chain 3 [Source:HGNC Symbol;Acc:6168]	ITIH3	1	17.9429	-2.74036	0.956946	-2.86365	0.00418785	0.0248163	0.19226	0.371394	0.51767	0.604689	0.73817	0.25091	0.371117	0.676094	0.498981	0.668752	-0.0586501	0.371068	-0.158058	0.874411	NA	6.07262	0.905358	6.70742	1.98e-11	7.55e-11	3.14	0.48373	6.49121	8.51e-11	3.5e-10	0.0314387
ENSG00000162344	0	-1	0	0	0	0	ENSG00000162344.3	q13.3	11	69513000	69519410	54.8	1	protein_coding	fibroblast growth factor 19 [Source:HGNC Symbol;Acc:3675]	FGF19	-1	9.96422	-0.0436677	0.698651	-0.0625028	0.950162	0.975665	-1.61058	0.700298	-2.29985	0.021457	0.0681771	-0.218545	0.661128	-0.330564	0.740974	NA	-1.39203	0.708481	-1.96481	0.0494358	NA	-0.68119	0.728607	-0.934921	0.349829	0.403643	0.88572	0.66867	1.3246	0.185304	0.235095	0.104761
ENSG00000162551	-1	0	0	0	1	1	ENSG00000162551.9	p36.12	1	21835858	21904905	51.64	8	protein_coding	alkaline phosphatase, liver/bone/kidney [Source:HGNC Symbol;Acc:438]	ALPL	1	32.245	-3.02484	0.977734	-3.09372	0.00197664	0.0143704	0.215606	0.323794	0.665873	0.505492	0.654886	0.835664	0.31994	2.61194	0.00900309	0.0499775	-0.620058	0.319679	-1.93963	0.0524248	NA	7.69729	0.889306	8.65539	4.91e-18	3.14e-17	4.45685	0.519529	8.57864	9.6e-18	6.88e-17	0.00972693
ENSG00000162772	-1	0	0	0	-1	-1	ENSG00000162772.12	q32.3	1	212738676	212794119	43.16	9	protein_coding	activating transcription factor 3 [Source:HGNC Symbol;Acc:785]	ATF3	1	275.772	-1.01833	0.234086	-4.35025	1.36e-05	0.00047967	-0.110119	0.242574	-0.453962	0.649856	0.773088	-0.0954403	0.24292	-0.392888	0.694402	0.813262	-0.0146791	0.244054	-0.0601469	0.952039	0.982268	-1.49179	0.23985	-6.21967	4.98e-10	1.67e-09	-2.4	0.236898	-10.1309	4.03e-24	4.35e-23	1.75647
ENSG00000162849	0	-1	0	0	1	1	ENSG00000162849.11	q44	1	245318287	245872733	44.8	4	protein_coding	kinesin family member 26B [Source:HGNC Symbol;Acc:25484]	KIF26B	1	90.8253	-0.299785	0.286678	-1.04572	0.295689	0.465524	-1.11769	0.251238	-4.44873	8.64e-06	0.000169334	-0.839034	0.250181	-3.35371	0.000797351	0.00969472	-0.278658	0.255065	-1.0925	0.274614	0.635727	1.65013	0.277379	5.949	2.7e-09	8.51e-09	2.46803	0.26148	9.43872	3.77e-21	3.39e-20	0.0133248
ENSG00000162873	-1	0	0	0	1	1	ENSG00000162873.10	q32.1	1	205305220	205326218	50.87	13	protein_coding	kelch domain containing 8A [Source:HGNC Symbol;Acc:25573]	KLHDC8A	-1	7.46135	-3.12937	1.03228	-3.0315	0.00243342	0.016726	0.544415	0.562172	0.968413	0.332838	0.496447	0.435448	0.563971	0.772111	0.440049	NA	0.108966	0.557703	0.195384	0.845093	NA	5.41369	0.988176	5.47847	4.29e-08	1.22e-07	1.73991	0.636584	2.7332	0.00627227	0.0105898	0
ENSG00000162881	1	0	0	0	-1	0	ENSG00000162881.5	p21	2	42989642	42991401	61.99	1	protein_coding	oxoeicosanoid (OXE) receptor 1 [Source:HGNC Symbol;Acc:24884]	OXER1	-1	24.3753	1.18355	0.31719	3.73137	0.000190442	0.00292106	0.299976	0.329094	0.911523	0.36202	0.525937	0.0443152	0.333139	0.133023	0.894175	0.939654	0.255661	0.331595	0.771005	0.440704	NA	-1.05408	0.317239	-3.32267	0.000891612	0.00159339	-0.170502	0.329084	-0.518111	0.604381	0.662147	2.79844
ENSG00000162931	1	0	0	0	-1	0	ENSG00000162931.7	q42.13	1	228595641	228604562	56.75	8	protein_coding	tripartite motif containing 17 [Source:HGNC Symbol;Acc:13430]	TRIM17	-1	13.4479	1.54336	0.416832	3.70261	0.000213394	0.00314445	0.111131	0.454596	0.244461	0.806874	0.882183	0.163327	0.452192	0.361188	0.717959	NA	-0.0521957	0.455043	-0.114705	0.908679	NA	-1.81101	0.428237	-4.22898	2.35e-05	5.05e-05	-0.378774	0.443904	-0.853279	0.393505	0.457887	0.401479
ENSG00000163251	0	-1	0	0	-1	0	ENSG00000163251.3	q33.3	2	208627310	208634287	50.14	1	protein_coding	frizzled family receptor 5 [Source:HGNC Symbol;Acc:4043]	FZD5	-1	1590.08	-0.0528103	0.185571	-0.284583	0.775964	0.861627	-1.00855	0.186866	-5.39716	6.77e-08	3.96e-06	-0.720398	0.186661	-3.85938	0.000113675	0.00263328	-0.28815	0.187466	-1.53708	0.124274	0.470041	-1.91321	0.186689	-10.2481	1.21e-24	1.2e-23	-0.957471	0.18575	-5.15462	2.54e-07	7.41e-07	87.4903
ENSG00000163357	1	0	0	0	-1	-1	ENSG00000163357.6	q22	1	155006300	155023406	53.42	6	protein_coding	DC-STAMP domain containing 1 [Source:HGNC Symbol;Acc:26539]	DCST1	1	13.2577	1.05808	0.439249	2.40885	0.016003	0.0626305	0.715785	0.497072	1.44	0.149867	0.283376	0.855162	0.49252	1.7363	0.0825111	NA	-0.139377	0.475623	-0.29304	0.769491	NA	-1.60885	0.455547	-3.5317	0.000412898	0.000768447	-1.26655	0.482183	-2.62671	0.00862151	0.0142447	0.0916072
ENSG00000163630	-1	0	0	0	-1	-1	ENSG00000163630.6	p14.2	3	63213991	63602597	38.62	15	protein_coding	synaptoporin [Source:HGNC Symbol;Acc:16507]	SYNPR	1	16.3042	-1.3028	0.351539	-3.706	0.000210562	0.00312367	-0.266412	0.420424	-0.633675	0.526293	0.673096	-0.943452	0.448693	-2.10267	0.035495	0.124311	0.67704	0.463163	1.46178	0.143803	NA	-1.24838	0.407545	-3.06318	0.00218997	0.00372237	-2.28477	0.367472	-6.21754	5.05e-10	1.93e-09	0.0132502
ENSG00000163646	0	1	0	0	1	1	ENSG00000163646.6	q25.1	3	150643950	150690786	40.37	6	protein_coding	clarin 1 [Source:HGNC Symbol;Acc:12605]	CLRN1	-1	7.87055	-0.0585782	1.24949	-0.0468815	0.962608	0.981853	1.82822	0.524218	3.48752	0.000487531	0.00388432	1.55677	0.529882	2.93796	0.00330375	NA	0.271443	0.482703	0.56234	0.573885	NA	6.05508	0.945685	6.40285	1.53e-10	5.37e-10	4.16828	0.972245	4.28727	1.81e-05	4.3e-05	0
ENSG00000163659	-1	0	0	0	0	-1	ENSG00000163659.8	q25.31	3	156391024	156424559	38.27	7	protein_coding	TCDD-inducible poly(ADP-ribose) polymerase [Source:HGNC Symbol;Acc:23696]	TIPARP	1	497.653	-1.02204	0.201408	-5.07446	3.89e-07	4.67e-05	-0.547067	0.203531	-2.68788	0.00719063	0.0300961	-0.509626	0.203733	-2.50145	0.0123688	0.0617004	-0.0374409	0.205014	-0.182626	0.855091	0.950405	-0.681165	0.203898	-3.34072	0.000835626	0.00149804	-1.15613	0.201039	-5.75079	8.88e-09	3e-08	4.01207
ENSG00000163734	-1	0	0	0	0	-1	ENSG00000163734.4	q13.3	4	74902306	74904524	47.59	4	protein_coding	chemokine (C-X-C motif) ligand 3 [Source:HGNC Symbol;Acc:4604]	CXCL3	-1	56.7373	-1.1483	0.310739	-3.6954	0.00021954	0.00320428	0.58636	0.318415	1.84149	0.0655493	0.155683	-0.124202	0.325124	-0.382013	0.702452	0.819171	0.710562	0.321903	2.20738	0.0272876	0.277528	-0.0236592	0.317215	-0.074584	0.940546	0.950315	-1.75832	0.311975	-5.6361	1.74e-08	5.71e-08	10.6943
ENSG00000163873	-1	0	0	0	1	1	ENSG00000163873.5	p34.3	1	37261128	37499730	49.57	4	protein_coding	glutamate receptor, ionotropic, kainate 3 [Source:HGNC Symbol;Acc:4581]	GRIK3	-1	95.5461	-2.56837	0.991491	-2.59041	0.00958614	0.0440315	0.202813	0.242869	0.835069	0.403679	0.56602	0.699941	0.241404	2.89946	0.00373808	0.0279361	-0.497128	0.241414	-2.05924	0.0394713	0.309498	9.34973	0.866244	10.7934	3.7e-27	4.3e-26	6.57855	0.540065	12.181	3.92e-34	7.28e-33	0.0037531
ENSG00000163909	1	0	0	0	1	1	ENSG00000163909.6	p34.2	1	40089825	40105617	52.2	2	protein_coding	hes-related family bHLH transcription factor with YRPW motif-like [Source:HGNC Symbol;Acc:4882]	HEYL	-1	23.2194	3.17188	0.926494	3.42353	0.000618144	0.00646276	-0.38658	0.446491	-0.865818	0.38659	0.549833	-0.149073	0.445266	-0.334794	0.73778	0.841947	-0.237508	0.449895	-0.527918	0.597556	NA	2.76435	0.541485	5.10512	3.31e-07	8.65e-07	6.3228	0.874716	7.22841	4.89e-13	2.44e-12	0.0141756
ENSG00000163993	-1	0	0	0	1	0	ENSG00000163993.6	p16.1	4	6694796	6698897	53.41	2	protein_coding	S100 calcium binding protein P [Source:HGNC Symbol;Acc:10504]	S100P	1	108.055	-1.37543	0.416043	-3.30597	0.000946488	0.00861474	0.04783	0.403427	0.118559	0.905625	0.945746	-0.16678	0.404538	-0.412272	0.68014	0.804333	0.21461	0.404792	0.530173	0.595992	0.837948	1.80476	0.415417	4.34444	1.4e-05	3.09e-05	0.381501	0.40407	0.944144	0.345096	0.408454	2.6197
ENSG00000164038	-1	0	0	0	1	1	ENSG00000164038.10	q24	4	103941025	104006986	37.26	12	protein_coding	solute carrier family 9, subfamily B (NHA2, cation proton antiporter 2), member 2 [Source:HGNC Symbol;Acc:25143]	SLC9B2	-1	33.3463	-1.72461	0.42698	-4.03909	5.37e-05	0.00119866	-0.345656	0.31509	-1.09701	0.272637	0.433046	-0.0709433	0.313278	-0.226454	0.820848	0.895056	-0.274713	0.317838	-0.864318	0.387413	NA	2.85256	0.416372	6.85099	7.33e-12	2.89e-11	1.47361	0.329075	4.47803	7.53e-06	1.87e-05	0.06788
ENSG00000164162	0	1	0	0	0	0	ENSG00000164162.8	q31.21	4	145888264	146019693	37.19	16	protein_coding	anaphase promoting complex subunit 10 [Source:HGNC Symbol;Acc:24077]	ANAPC10	-1	32.4094	-0.300034	0.254519	-1.17883	0.238467	0.404436	1.06513	0.246237	4.32562	1.52e-05	0.000262067	0.685623	0.250714	2.73468	0.00624405	0.0393956	0.379508	0.238191	1.59329	0.111095	NA	0.796836	0.250489	3.18113	0.00146703	0.00254851	-0.568328	0.250403	-2.26965	0.0232287	0.0355225	0.0817621
ENSG00000164171	0	-1	0	0	-1	0	ENSG00000164171.6	q11.2	5	52285156	52390609	38.01	6	protein_coding	integrin, alpha 2 (CD49B, alpha 2 subunit of VLA-2 receptor) [Source:HGNC Symbol;Acc:6137]	ITGA2	1	384.473	-0.413691	0.216907	-1.90723	0.0564904	0.149458	-1.04287	0.221339	-4.71165	2.46e-06	6.39e-05	-0.984383	0.221544	-4.44329	8.86e-06	0.000460065	-0.058488	0.224415	-0.260624	0.794383	0.930373	-1.61934	0.221037	-7.32611	2.37e-13	1.06e-12	-0.990164	0.217221	-4.55833	5.16e-06	1.3e-05	1.27165
ENSG00000164300	0	-1	0	0	0	1	ENSG00000164300.11	q14.1	5	79407050	79551898	43.81	6	protein_coding	serine incorporator 5 [Source:HGNC Symbol;Acc:18825]	SERINC5	-1	122.763	-0.204969	0.288756	-0.709835	0.477807	0.637172	-1.23056	0.280206	-4.39164	1.12e-05	0.000207813	-0.521311	0.277655	-1.87755	0.0604424	0.173882	-0.709254	0.282268	-2.5127	0.0119811	0.212791	0.395203	0.28875	1.36867	0.171102	0.213464	1.4208	0.280208	5.07052	3.97e-07	1.13e-06	0.0942801
ENSG00000164342	0	0	-1	0	-1	-1	ENSG00000164342.8	q35.1	4	186990306	187009223	39.23	5	protein_coding	toll-like receptor 3 [Source:HGNC Symbol;Acc:11849]	TLR3	1	145.33	-0.419311	0.22014	-1.90475	0.0568126	0.149872	-0.835867	0.230724	-3.6228	0.000291437	0.00259657	-1.0387	0.232783	-4.46211	8.12e-06	0.000439146	0.202836	0.238449	0.850648	0.394965	0.718286	-1.63793	0.229449	-7.13854	9.43e-13	4.01e-12	-1.22137	0.221488	-5.51439	3.5e-08	1.11e-07	3.90202
ENSG00000164344	1	1	0	0	0	0	ENSG00000164344.11	q35.2	4	187130133	187179625	40.19	8	protein_coding	kallikrein B, plasma (Fletcher factor) 1 [Source:HGNC Symbol;Acc:6371]	KLKB1	1	19.5624	1.40823	0.481394	2.92531	0.00344111	0.0214898	1.06444	0.489202	2.17587	0.029565	0.0868471	0.682806	0.493278	1.38422	0.166291	0.335158	0.381634	0.476308	0.801233	0.422997	NA	-0.647785	0.468022	-1.38409	0.16633	0.20795	-0.303997	0.5018	-0.605813	0.544639	0.605772	0.167365
ENSG00000164488	1	0	0	0	1	1	ENSG00000164488.7	q27	6	168693510	168720434	51.14	4	protein_coding	dishevelled-binding antagonist of beta-catenin 2 [Source:HGNC Symbol;Acc:21231]	DACT2	-1	16.5552	2.52216	0.768883	3.28029	0.00103702	0.00921798	-0.135284	0.493916	-0.273901	0.784161	0.867096	-0.0251343	0.492642	-0.0510193	0.95931	0.978538	-0.11015	0.495802	-0.222165	0.824185	NA	2.00144	0.551314	3.63031	0.000283081	0.000538851	4.65888	0.729274	6.38838	1.68e-10	6.69e-10	0.00831538
ENSG00000164611	-1	0	0	0	1	1	ENSG00000164611.8	q33.3	5	159848829	159855748	39.41	7	protein_coding	pituitary tumor-transforming 1 [Source:HGNC Symbol;Acc:9690]	PTTG1	1	23.2952	-1.68391	0.588126	-2.86318	0.00419412	0.0248399	0.91622	0.323112	2.83561	0.00457379	0.0212885	0.642027	0.325463	1.97266	0.0485346	0.151893	0.274193	0.317993	0.862261	0.388544	NA	4.5554	0.551264	8.26357	1.41e-16	8.11e-16	1.95527	0.382962	5.10565	3.3e-07	9.5e-07	0.452926
ENSG00000164822	0	1	0	0	1	1	ENSG00000164822.4	p23.1	8	6782215	6783598	45.38	1	protein_coding	defensin, alpha 6, Paneth cell-specific [Source:HGNC Symbol;Acc:2765]	DEFA6	-1	12.875	-0.545388	1.26669	-0.430561	0.666787	0.787509	2.12223	0.549379	3.86296	0.000112021	0.00127153	1.45124	0.557258	2.60424	0.00920773	NA	0.670994	0.524589	1.27909	0.200867	NA	7.03235	0.972925	7.22804	4.9e-13	2.14e-12	4.36473	0.979804	4.4547	8.4e-06	2.07e-05	0.161759
ENSG00000164879	0	1	0	0	-1	-1	ENSG00000164879.6	q21.2	8	86285665	86361269	38.15	3	protein_coding	carbonic anhydrase III, muscle specific [Source:HGNC Symbol;Acc:1374]	CA3	1	26.1043	0.643186	0.371431	1.73165	0.0833367	0.196502	1.1007	0.409667	2.68682	0.00721368	0.030159	0.0576382	0.429555	0.134181	0.893259	0.939168	1.04306	0.412825	2.52664	0.0115159	NA	-1.34909	0.38107	-3.54026	0.000399727	0.000745378	-1.8066	0.400717	-4.50842	6.53e-06	1.63e-05	0.0769889
ENSG00000165186	-1	-1	0	0	1	1	ENSG00000165186.9	p22.11	X	23352133	23422489	41.56	2	protein_coding	patched domain containing 1 [Source:HGNC Symbol;Acc:26392]	PTCHD1	1	55.322	-2.58499	1.0523	-2.45651	0.0140294	0.05716	-1.17993	0.553006	-2.13367	0.0328701	0.0940395	-0.881422	0.552278	-1.59597	0.110494	0.2568	-0.298508	0.556087	-0.536801	0.591405	0.83557	6.93817	0.996333	6.96371	3.31e-12	1.35e-11	5.53312	0.648413	8.53333	1.42e-17	1.01e-16	0.0127279
ENSG00000165269	1	1	0	0	0	0	ENSG00000165269.8	p13.3	9	33384765	33402643	53.48	10	protein_coding	aquaporin 7 [Source:HGNC Symbol;Acc:640]	AQP7	-1	218.394	1.20761	0.22441	5.38125	7.4e-08	1.5e-05	1.03285	0.221062	4.67222	2.98e-06	7.48e-05	0.83202	0.221332	3.75915	0.000170491	0.0034091	0.200832	0.219282	0.915863	0.359739	0.69336	0.237958	0.220326	1.08003	0.280129	0.331458	0.412715	0.225142	1.83313	0.066783	0.0938284	2.70468
ENSG00000165659	-1	0	0	0	1	1	ENSG00000165659.12	q21.33	13	72012098	72441330	33.94	4	protein_coding	dachshund homolog 1 (Drosophila) [Source:HGNC Symbol;Acc:2663]	DACH1	-1	246.075	-1.10799	0.316905	-3.49629	0.000471775	0.00538286	-0.199836	0.210668	-0.948583	0.342833	0.506683	-0.00245332	0.210454	-0.0116572	0.990699	0.994417	-0.197383	0.210986	-0.935528	0.349516	0.688868	5.21695	0.294136	17.7365	2.19e-70	1.6e-68	4.30879	0.241445	17.8459	3.11e-71	2.27e-69	0.00834512
ENSG00000165862	0	1	0	0	0	-1	ENSG00000165862.10	q25.3	10	118380465	118404654	44.12	5	polymorphic_pseudogene	pancreatic lipase-related protein 2 [Source:HGNC Symbol;Acc:9157]	PNLIPRP2	1	61.7727	0.55034	0.504797	1.09022	0.275617	0.444346	1.18232	0.512565	2.30667	0.0210732	0.0672554	-0.15281	0.521012	-0.293295	0.769297	0.863935	1.33513	0.514905	2.59296	0.00951531	0.198609	-0.609094	0.505348	-1.2053	0.228089	0.27635	-1.24107	0.512021	-2.42387	0.015356	0.0241859	1.05505
ENSG00000165891	-1	0	0	0	1	0	ENSG00000165891.11	q21.2	12	77415027	77459360	40.18	7	protein_coding	E2F transcription factor 7 [Source:HGNC Symbol;Acc:23820]	E2F7	-1	31.2309	-1.55408	0.442269	-3.51387	0.000441625	0.00513585	-0.10414	0.380709	-0.273542	0.784437	0.867274	0.0368877	0.380261	0.0970062	0.922721	0.955877	-0.141028	0.382372	-0.368823	0.712259	NA	2.28511	0.437267	5.22589	1.73e-07	4.66e-07	0.835168	0.386441	2.16118	0.0306816	0.0458301	0.0302984
ENSG00000166396	-1	0	-1	0	-1	-1	ENSG00000166396.8	q21.33	18	61420169	61472604	37.32	7	protein_coding	serpin peptidase inhibitor, clade B (ovalbumin), member 7 [Source:HGNC Symbol;Acc:13902]	SERPINB7	1	17.142	-1.13295	0.471903	-2.4008	0.0163592	0.0634591	-1.16568	0.579799	-2.0105	0.0443785	0.11693	-2.09675	0.650609	-3.22274	0.00126969	0.0133732	0.931062	0.696621	1.33654	0.181373	NA	-2.66665	0.56283	-4.73794	2.16e-06	5.19e-06	-2.63391	0.491903	-5.35454	8.58e-08	2.62e-07	0.371446
ENSG00000166439	0	-1	0	0	-1	0	ENSG00000166439.5	q13.4	11	74459913	74553458	39.49	2	protein_coding	ring finger protein 169 [Source:HGNC Symbol;Acc:26961]	RNF169	1	84.3996	-0.0964556	0.272502	-0.353962	0.723367	0.827374	-1.28398	0.277707	-4.62352	3.77e-06	8.92e-05	-0.755729	0.273909	-2.75905	0.00579695	0.0373561	-0.528252	0.282826	-1.86776	0.061795	0.366646	-1.00302	0.280886	-3.57091	0.000355745	0.00066722	0.184509	0.269235	0.685306	0.493151	0.557051	0.291971
ENSG00000166446	0	-1	0	0	0	0	ENSG00000166446.10	q23.2	16	80631803	80838226	41.85	7	protein_coding	chromodomain protein, Y-like 2 [Source:HGNC Symbol;Acc:23030]	CDYL2	-1	44.6258	-0.239159	0.27193	-0.879487	0.379137	0.549144	-1.14159	0.271414	-4.20609	2.6e-05	0.000404177	-0.485819	0.263184	-1.84593	0.0649026	0.181914	-0.655774	0.276806	-2.36907	0.0178327	NA	-0.478997	0.281885	-1.69926	0.0892697	0.11801	0.423438	0.261092	1.6218	0.104847	0.141301	0.0591441
ENSG00000166455	0	-1	0	0	0	1	ENSG00000166455.9	q23.2	16	81087102	81110872	43.5	4	protein_coding	chromosome 16 open reading frame 46 [Source:HGNC Symbol;Acc:26525]	C16orf46	-1	11.7618	-0.489538	0.510312	-0.95929	0.337412	0.507506	-1.20954	0.432548	-2.79631	0.00516898	0.0235314	-0.285955	0.410777	-0.696133	0.486346	NA	-0.923585	0.439947	-2.09931	0.0357897	NA	0.793477	0.505885	1.56849	0.116766	0.150445	1.51348	0.437695	3.45784	0.000544533	0.00107184	0.018836
ENSG00000166592	0	1	0	0	-1	-1	ENSG00000166592.7	q22.1	16	66955582	66959547	60.16	5	protein_coding	Ras-related associated with diabetes [Source:HGNC Symbol;Acc:10446]	RRAD	-1	31.2197	0.241981	0.393352	0.615175	0.538439	0.687201	1.29398	0.446622	2.89726	0.00376442	0.0183784	0.790889	0.454395	1.74053	0.0817658	0.211517	0.50309	0.431063	1.16709	0.243173	NA	-1.72827	0.408915	-4.22648	2.37e-05	5.1e-05	-2.78027	0.432422	-6.42953	1.28e-10	5.16e-10	3.78205
ENSG00000166667	1	0	0	0	0	1	ENSG00000166667.8	q22.1	7	101986192	101996889	49.54	2	pseudogene	speedy/RINGO cell cycle regulator family member E6 [Source:HGNC Symbol;Acc:35465]	SPDYE6	-1	35.7192	1.07495	0.309714	3.47078	0.000518945	0.00573788	-0.277585	0.288395	-0.962516	0.33579	0.499396	-0.0778527	0.285642	-0.272553	0.785197	0.875232	-0.199732	0.290651	-0.687189	0.491964	NA	-0.0675296	0.296315	-0.227898	0.819726	0.846607	1.28501	0.302276	4.25111	2.13e-05	5.02e-05	0.585951
ENSG00000166762	1	0	0	0	0	0	ENSG00000166762.12	q15.3	15	43920701	43960316	43.72	14	protein_coding	cation channel, sperm associated 2 [Source:HGNC Symbol;Acc:18810]	CATSPER2	-1	88.3292	1.0483	0.255948	4.09575	4.21e-05	0.00102656	0.476389	0.258902	1.84004	0.065763	0.156119	0.499276	0.258509	1.93136	0.0534381	0.160554	-0.0228867	0.256874	-0.0890972	0.929005	0.975124	-0.770692	0.254997	-3.02235	0.00250817	0.00422214	-0.198783	0.259845	-0.765004	0.444269	0.508147	0.480346
ENSG00000166793	0	1	0	0	1	1	ENSG00000166793.6	q12.1	11	57412560	57417417	55.21	11	protein_coding	yippee-like 4 (Drosophila) [Source:HGNC Symbol;Acc:18328]	YPEL4	-1	7.36132	-0.0585782	1.27329	-0.0460056	0.963306	0.981886	1.37898	0.548426	2.51444	0.0119223	0.0438179	1.05848	0.553068	1.91383	0.0556413	NA	0.320501	0.529169	0.605669	0.544735	NA	6.24741	0.973666	6.41637	1.4e-10	4.93e-10	4.80985	0.986922	4.87358	1.1e-06	2.99e-06	0.0460838
ENSG00000166819	1	0	0	0	-1	-1	ENSG00000166819.7	q26.1	15	90207596	90222658	52.04	4	protein_coding	perilipin 1 [Source:HGNC Symbol;Acc:9076]	PLIN1	-1	13.6794	1.10383	0.372529	2.96308	0.00304576	0.0197101	0.361394	0.499868	0.722978	0.469693	0.623863	0.651923	0.486534	1.33993	0.180268	NA	-0.290529	0.47829	-0.607433	0.543564	NA	-2.7592	0.432005	-6.38698	1.69e-10	5.93e-10	-2.01677	0.449513	-4.48656	7.24e-06	1.8e-05	0.416152
ENSG00000166839	1	0	0	0	0	1	ENSG00000166839.12	q22.31	15	65204101	65251042	46.69	12	protein_coding	ankyrin repeat and death domain containing 1A [Source:HGNC Symbol;Acc:28002]	ANKDD1A	1	247.581	1.10539	0.275885	4.0067	6.16e-05	0.00130886	-0.607064	0.268886	-2.2577	0.0239643	0.0740465	0.174944	0.267502	0.653993	0.513116	0.681384	-0.782009	0.268862	-2.90859	0.00363067	0.133802	0.253088	0.271762	0.931284	0.351707	0.405475	1.96554	0.273066	7.19805	6.11e-13	3.02e-12	0.610455
ENSG00000166863	0	1	0	0	0	0	ENSG00000166863.7	q13.3	12	57403784	57422667	47.55	10	protein_coding	tachykinin 3 [Source:HGNC Symbol;Acc:11521]	TAC3	-1	53.6722	0.661167	0.331859	1.99231	0.046337	0.130439	1.21969	0.326807	3.73214	0.000189862	0.00188015	0.476858	0.330875	1.4412	0.149528	0.312712	0.742829	0.323845	2.29378	0.0218031	0.255689	0.434204	0.324858	1.3366	0.181354	0.225049	-0.124316	0.333803	-0.372423	0.709578	0.756223	0.557198
ENSG00000166961	1	0	0	0	0	0	ENSG00000166961.10	q12.2	11	60524426	60544205	50.11	4	protein_coding	membrane-spanning 4-domains, subfamily A, member 15 [Source:HGNC Symbol;Acc:28573]	MS4A15	1	21.0755	1.16321	0.348979	3.33319	0.000858577	0.00805818	0.285924	0.358549	0.797447	0.425191	0.585439	0.453399	0.35451	1.27895	0.200916	0.37747	-0.167476	0.353165	-0.474214	0.635347	NA	-0.947818	0.347147	-2.73031	0.00632751	0.0100535	-0.0705289	0.36036	-0.195718	0.844831	0.874298	0.45273
ENSG00000166963	-1	0	0	0	1	1	ENSG00000166963.8	q15.3	15	43803156	43823818	52.57	3	protein_coding	microtubule-associated protein 1A [Source:HGNC Symbol;Acc:6835]	MAP1A	1	88.6958	-1.41206	0.589274	-2.39628	0.0165626	0.0640126	0.114405	0.491218	0.2329	0.815839	0.888772	0.530581	0.490488	1.08174	0.279367	0.465171	-0.416177	0.490674	-0.848174	0.396341	0.718757	4.7606	0.570553	8.34383	7.19e-17	4.22e-16	3.23413	0.513085	6.3033	2.91e-10	1.14e-09	0.26003
ENSG00000167165	-1	0	0	0	0	0	ENSG00000167165.14	q37.1	2	234600253	234681946	42.92	8	protein_coding	UDP glucuronosyltransferase 1 family, polypeptide A6 [Source:HGNC Symbol;Acc:12538]	UGT1A6	1	172.071	-1.07454	0.289486	-3.71189	0.00020572	0.0030726	-0.778236	0.291318	-2.67144	0.00755277	0.0311476	-0.742005	0.291854	-2.54238	0.0110101	0.0572176	-0.0362312	0.294918	-0.122852	0.902224	0.968143	-0.308538	0.293933	-1.04969	0.293862	0.345737	-0.604843	0.286824	-2.10876	0.0349657	0.0517715	0.567265
ENSG00000167414	0	1	0	0	1	1	ENSG00000167414.4	q13.32	19	47137333	47137942	67.87	1	protein_coding	guanine nucleotide binding protein (G protein), gamma 8 [Source:HGNC Symbol;Acc:19664]	GNG8	-1	307.38	-0.899002	1.15883	-0.775784	0.437876	0.602644	1.04779	0.34373	3.04829	0.00230146	0.012568	0.654926	0.343946	1.90415	0.0568904	0.167161	0.392865	0.343366	1.14416	0.252559	0.61729	11.1148	0.900573	12.3419	5.38e-35	9.57e-34	9.16802	0.806229	11.3715	5.8e-30	8.74e-29	1.10102
ENSG00000167614	1	0	0	0	-1	0	ENSG00000167614.9	q13.42	19	54926393	54948080	58.84	18	protein_coding	tweety family member 1 [Source:HGNC Symbol;Acc:13476]	TTYH1	1	44.8971	1.69438	0.286314	5.91791	3.26e-09	1.79e-06	0.279195	0.287897	0.969775	0.332159	0.496011	0.538997	0.283611	1.90048	0.0573707	0.168151	-0.259802	0.283029	-0.917934	0.358654	NA	-1.12475	0.279255	-4.02767	5.63e-05	0.000116791	0.29044	0.294731	0.985443	0.324407	0.386359	0.526449
ENSG00000167615	1	0	0	0	0	0	ENSG00000167615.12	q13.42	19	54960065	54973217	58.99	9	protein_coding	leukocyte receptor cluster (LRC) member 8 [Source:HGNC Symbol;Acc:15500]	LENG8	1	3593.96	1.02787	0.336597	3.05372	0.00226024	0.0158547	0.590269	0.336654	1.75334	0.0795442	0.179386	0.466674	0.336665	1.38617	0.165696	0.334387	0.123595	0.336621	0.367163	0.713498	0.896333	-0.70107	0.336576	-2.08295	0.0372559	0.0525694	-0.263465	0.336676	-0.782547	0.433893	0.498058	58.5176
ENSG00000167618	0	1	0	0	1	-1	ENSG00000167618.5	q13.42	19	55009100	55021897	49.2	3	protein_coding	leukocyte-associated immunoglobulin-like receptor 2 [Source:HGNC Symbol;Acc:6478]	LAIR2	1	16.8728	-0.651811	0.522776	-1.24683	0.212461	0.373098	1.92977	0.515132	3.74617	0.000179557	0.00180839	1.04449	0.52394	1.99353	0.046203	0.14648	0.885278	0.497019	1.78118	0.0748838	NA	1.42159	0.516026	2.75488	0.00587145	0.0093793	-1.15999	0.521993	-2.22224	0.026267	0.0397967	0.244901
ENSG00000167676	1	0	0	0	1	1	ENSG00000167676.3	p13.3	19	4502204	4517716	59.23	1	protein_coding	perilipin 4 [Source:HGNC Symbol;Acc:29393]	PLIN4	-1	205.305	1.06893	0.428757	2.49309	0.0126638	0.0531417	0.0462591	0.369691	0.125129	0.900421	0.942233	-0.0399078	0.369721	-0.10794	0.914043	0.951563	0.0861669	0.369893	0.232951	0.815799	0.93696	3.85513	0.393881	9.78753	1.27e-22	1.1e-21	4.8778	0.406889	11.988	4.11e-33	7.27e-32	0.187609
ENSG00000167968	1	0	0	0	0	0	ENSG00000167968.8	p13.3	16	2285817	2288712	68.65	5	protein_coding	deoxyribonuclease I-like 2 [Source:HGNC Symbol;Acc:2958]	DNASE1L2	1	27.2488	1.20906	0.351587	3.43887	0.000584147	0.00621833	0.118313	0.347894	0.340084	0.733793	0.833777	0.137116	0.347133	0.394994	0.692847	0.812448	-0.0188025	0.348388	-0.0539699	0.956959	NA	-0.652266	0.344975	-1.89076	0.0586558	0.0799468	0.438484	0.354503	1.2369	0.216125	0.269744	1.93262
ENSG00000168143	0	-1	-1	0	-1	-1	ENSG00000168143.8	p12.1	6	54711569	54806820	35.88	1	protein_coding	family with sequence similarity 83, member B [Source:HGNC Symbol;Acc:21357]	FAM83B	1	150.405	-0.485166	0.186692	-2.59876	0.00935619	0.0432728	-1.19558	0.199249	-6.00043	1.97e-09	2.77e-07	-1.2354	0.200006	-6.17684	6.54e-10	8.7e-07	0.0398232	0.208621	0.190888	0.848613	0.948151	-1.72957	0.198865	-8.6972	3.4e-18	2.19e-17	-1.01915	0.187134	-5.44613	5.15e-08	1.6e-07	0.688651
ENSG00000168255	1	0	0	0	0	0	ENSG00000168255.14	q22.1	7	102178365	102213103	51.79	20	protein_coding	polymerase (RNA) II (DNA directed) polypeptide J3 [Source:HGNC Symbol;Acc:33853]	POLR2J3	-1	61.5906	1.05971	0.283546	3.73733	0.000185986	0.00286415	0.123271	0.272503	0.452364	0.651006	0.773627	0.188926	0.271586	0.695638	0.486655	0.658663	-0.0656552	0.27229	-0.241122	0.809461	0.935595	-0.0441215	0.2753	-0.160267	0.872671	0.89204	0.892314	0.280894	3.17669	0.00148964	0.00275735	0.464003
ENSG00000168298	0	0	0	-1	0	1	ENSG00000168298.4	p22.2	6	26156559	26157343	60.38	1	protein_coding	histone cluster 1, H1e [Source:HGNC Symbol;Acc:4718]	HIST1H1E	1	48.6524	0.433438	0.329526	1.31534	0.188397	0.342659	-0.627206	0.316771	-1.98	0.0477038	0.123448	0.509414	0.308258	1.65256	0.098421	0.238581	-1.13662	0.315041	-3.60785	0.000308747	0.0636387	-0.0252892	0.326464	-0.0774641	0.938254	0.948499	1.03535	0.319972	3.23577	0.00121316	0.00227241	7.70016
ENSG00000168646	-1	0	0	0	1	1	ENSG00000168646.8	q24.1	17	63524681	63557765	51.32	7	protein_coding	axin 2 [Source:HGNC Symbol;Acc:904]	AXIN2	-1	112.992	-1.86378	0.840813	-2.21664	0.0266476	0.088474	-0.417078	0.303734	-1.37317	0.1697	0.30968	-0.657919	0.304704	-2.15921	0.0308339	0.113688	0.240842	0.3059	0.78732	0.431094	0.743477	7.68281	0.776387	9.89559	4.35e-23	3.88e-22	6.23611	0.443901	14.0484	7.88e-45	2.32e-43	0.0270666
ENSG00000168925	0	-1	0	0	0	0	ENSG00000168925.6	q23.1	16	75252898	75258822	56.1	2	protein_coding	chymotrypsinogen B1 [Source:HGNC Symbol;Acc:2521]	CTRB1	1	9.52415	0.156294	0.666335	0.234558	0.814552	0.886729	-1.69331	0.684504	-2.47377	0.0133694	0.0476932	-1.36684	0.67394	-2.02814	0.0425463	NA	-0.326466	0.712639	-0.458109	0.646874	NA	-1.23857	0.697453	-1.77585	0.0757577	0.101413	0.611031	0.652818	0.93599	0.349278	0.4128	0.377848
ENSG00000169122	-1	0	0	0	1	1	ENSG00000169122.7	q12.1	8	58907068	59116838	40.5	7	protein_coding	family with sequence similarity 110, member B [Source:HGNC Symbol;Acc:28587]	FAM110B	1	22.4786	-1.44266	0.543861	-2.65262	0.00798687	0.0388696	-0.538824	0.272428	-1.97786	0.0479445	0.123925	-0.439233	0.271434	-1.61819	0.105621	0.249607	-0.0995914	0.280019	-0.355659	0.722096	NA	3.70677	0.50573	7.32955	2.31e-13	1.04e-12	2.80294	0.338036	8.29183	1.12e-16	7.34e-16	0.00747064
ENSG00000169302	1	0	0	0	1	1	ENSG00000169302.10	q32	5	146614526	146767415	38.55	10	protein_coding	serine/threonine kinase 32A [Source:HGNC Symbol;Acc:28317]	STK32A	1	22.557	1.02055	0.409096	2.49466	0.0126079	0.0529848	0.826065	0.289119	2.85718	0.00427422	0.0202187	0.397882	0.294736	1.34996	0.177028	0.348581	0.428183	0.286515	1.49446	0.135057	NA	2.03177	0.335112	6.06296	1.34e-09	4.32e-09	2.22626	0.37233	5.97926	2.24e-09	8.09e-09	0.0146429
ENSG00000169429	-1	0	0	0	0	-1	ENSG00000169429.6	q13.3	4	74606223	74609433	32.05	3	protein_coding	interleukin 8 [Source:HGNC Symbol;Acc:6025]	IL8	1	66.2271	-1.49289	0.353558	-4.22249	2.42e-05	0.000715507	0.0126605	0.366622	0.0345329	0.972452	0.983626	-0.770622	0.377112	-2.04348	0.0410046	0.136173	0.783282	0.378354	2.07024	0.0384303	0.305923	-0.640669	0.364575	-1.75731	0.0788658	0.105243	-2.14622	0.355732	-6.03326	1.61e-09	5.87e-09	8.8546
ENSG00000169436	-1	0	0	0	1	1	ENSG00000169436.12	q24.3	8	139600478	139926249	46.51	7	protein_coding	collagen, type XXII, alpha 1 [Source:HGNC Symbol;Acc:22989]	COL22A1	-1	44.0904	-2.90164	1.00473	-2.888	0.00387706	0.0234167	0.402705	0.694109	0.580176	0.561796	0.703057	0.498218	0.694046	0.717845	0.472853	0.646134	-0.0955125	0.693427	-0.13774	0.890446	NA	6.36678	0.982543	6.47989	9.18e-11	3.31e-10	3.06243	0.725204	4.22285	2.41e-05	5.65e-05	0.00549771
ENSG00000169442	0	1	0	0	1	1	ENSG00000169442.4	p36.11	1	26644448	26647014	54.58	3	protein_coding	CD52 molecule [Source:HGNC Symbol;Acc:1804]	CD52	1	69.9625	0.135017	0.353825	0.381594	0.702763	0.812464	1.44952	0.265581	5.45791	4.82e-08	2.97e-06	0.971086	0.267414	3.6314	0.00028189	0.00471259	0.478433	0.261433	1.83004	0.0672441	0.377671	3.65601	0.315224	11.5982	4.21e-31	6.05e-30	2.34151	0.310414	7.5432	4.59e-14	2.48e-13	1.04655
ENSG00000169504	-1	0	0	0	1	0	ENSG00000169504.10	p36.11	1	25071848	25170815	41.67	4	protein_coding	chloride intracellular channel 4 [Source:HGNC Symbol;Acc:13518]	CLIC4	1	416.398	-1.13593	0.177563	-6.39733	1.58e-10	2.43e-07	-0.432806	0.172977	-2.5021	0.0123458	0.0448812	-0.287432	0.172911	-1.66231	0.0964504	0.235389	-0.145374	0.173801	-0.83644	0.402907	0.724091	1.12143	0.17791	6.30334	2.91e-10	1e-09	0.418303	0.172618	2.42329	0.0153808	0.02422	0.708036
ENSG00000169715	1	1	0	0	1	1	ENSG00000169715.10	q12.2	16	56659387	56661024	57.57	3	protein_coding	metallothionein 1E [Source:HGNC Symbol;Acc:7397]	MT1E	1	503.371	1.32199	0.386917	3.41673	0.000633771	0.00656363	1.79529	0.373885	4.80171	1.57e-06	4.47e-05	0.859287	0.374867	2.29225	0.0218913	0.0906671	0.935999	0.371609	2.51877	0.0117765	0.21202	1.59459	0.376212	4.23855	2.25e-05	4.85e-05	1.1213	0.384757	2.91429	0.00356495	0.00625596	55.4904
ENSG00000169752	0	1	0	0	0	0	ENSG00000169752.12	q24.2	15	76228310	76352136	38.21	18	protein_coding	neuregulin 4 [Source:HGNC Symbol;Acc:29862]	NRG4	-1	13.2176	0.341718	0.406617	0.840393	0.400688	0.5687	1.22986	0.427897	2.8742	0.00405055	0.0194055	0.923589	0.433178	2.13212	0.0329967	NA	0.306272	0.405618	0.755073	0.450205	NA	-0.0942575	0.404291	-0.233143	0.81565	0.843362	-0.9824	0.430167	-2.28376	0.0223855	0.0343082	0.0253115
ENSG00000169758	1	0	0	0	0	0	ENSG00000169758.8	q24.2	15	76352178	76521462	47.97	5	protein_coding	chromosome 15 open reading frame 27 [Source:HGNC Symbol;Acc:26763]	C15orf27	1	19.9124	1.44785	0.410072	3.53072	0.000414423	0.00492596	0.430801	0.388991	1.10748	0.268085	0.427939	0.386159	0.388627	0.99365	0.320393	0.508098	0.0446419	0.385407	0.11583	0.907787	NA	-0.220416	0.387245	-0.56919	0.569227	0.618702	0.796634	0.41188	1.93414	0.0530957	0.0760265	0.025127
ENSG00000169860	0	-1	0	0	-1	-1	ENSG00000169860.4	q25.2	3	152552736	152555841	50.23	1	protein_coding	purinergic receptor P2Y, G-protein coupled, 1 [Source:HGNC Symbol;Acc:8539]	P2RY1	1	54.838	-0.101794	0.176064	-0.578163	0.563154	0.708217	-1.45276	0.249717	-5.81764	5.97e-09	6.5e-07	-0.82282	0.227166	-3.6221	0.000292218	0.00481718	-0.629942	0.267002	-2.35932	0.0183087	0.239857	-3.10181	0.239185	-12.9683	1.85e-38	3.91e-37	-1.75084	0.190373	-9.19691	3.68e-20	3.1e-19	8.57731
ENSG00000169876	0	-1	-1	0	-1	-1	ENSG00000169876.9	q22.1	7	100663353	100702020	48.22	4	protein_coding	mucin 17, cell surface associated [Source:HGNC Symbol;Acc:16800]	MUC17	1	12245.5	-0.255127	0.195623	-1.30418	0.192174	0.347636	-1.1662	0.195806	-5.95588	2.59e-09	3.43e-07	-1.10142	0.195809	-5.62499	1.86e-08	7.51e-06	-0.0647751	0.19593	-0.330604	0.740944	0.90804	-2.00444	0.195786	-10.2379	1.34e-24	1.33e-23	-1.09337	0.195643	-5.58859	2.29e-08	7.42e-08	124.084
ENSG00000170092	1	0	0	0	0	0	ENSG00000170092.10	q11.23	7	75123401	75133628	49.48	2	pseudogene		AC018720.10	1	14.9761	1.3582	0.498995	2.72187	0.00649134	0.03365	0.103683	0.485223	0.21368	0.830796	0.899066	0.576723	0.477597	1.20755	0.22722	NA	-0.47304	0.479468	-0.986593	0.323842	NA	-0.526566	0.483326	-1.08946	0.275949	0.327015	0.727952	0.500917	1.45324	0.146158	0.190123	0.393992
ENSG00000170161	1	0	0	0	0	1	ENSG00000170161.6	q13	9	66553273	66555928	48.19	3	lincRNA		RP11-262H14.4	1	20.0757	1.35224	0.407828	3.31572	0.000914069	0.00840714	-0.0174513	0.301654	-0.057852	0.953867	0.972857	0.518969	0.294346	1.76313	0.0778791	0.204955	-0.536421	0.29765	-1.80219	0.0715162	NA	0.997072	0.33708	2.95797	0.00309675	0.0051464	2.36677	0.379071	6.2436	4.28e-10	1.65e-09	0.168581
ENSG00000170231	0	-1	0	0	-1	-1	ENSG00000170231.11	q33.3	5	159614374	159665742	48.54	5	protein_coding	fatty acid binding protein 6, ileal [Source:HGNC Symbol;Acc:3561]	FABP6	1	39.6027	-0.233951	0.386714	-0.604971	0.545198	0.693581	-1.25905	0.533831	-2.35852	0.018348	0.0606823	-1.04089	0.518165	-2.0088	0.0445586	0.143244	-0.218161	0.579288	-0.376603	0.706469	NA	-4.69854	0.501608	-9.36694	7.47e-21	5.73e-20	-3.67344	0.427646	-8.5899	8.7e-18	6.26e-17	0.50119
ENSG00000170667	1	0	0	0	0	1	ENSG00000170667.10	q22.1	7	102122892	102158228	56.85	7	protein_coding	RAS p21 protein activator 4B [Source:HGNC Symbol;Acc:35202]	RASA4B	-1	43.6601	1.26932	0.353887	3.5868	0.000334756	0.00425196	0.127433	0.316952	0.402058	0.687642	0.800149	0.22916	0.316018	0.725149	0.468361	0.642286	-0.101727	0.316608	-0.321302	0.747982	NA	0.814281	0.328571	2.47825	0.0132029	0.020041	1.95617	0.343272	5.6986	1.21e-08	4.03e-08	0.0949241
ENSG00000170890	0	1	0	0	0	0	ENSG00000170890.9	q24.31	12	120759914	120765592	45.13	3	protein_coding	phospholipase A2, group IB (pancreas) [Source:HGNC Symbol;Acc:9030]	PLA2G1B	-1	16.8216	0.582017	0.484978	1.20009	0.230105	0.395102	1.29118	0.458547	2.8158	0.00486562	0.0223891	0.764931	0.463831	1.64916	0.099115	0.239624	0.526246	0.447278	1.17655	0.239374	NA	0.902799	0.462309	1.95281	0.0508426	0.0700305	0.193639	0.481682	0.402005	0.687681	0.73677	0.551902
ENSG00000171119	1	0	0	0	0	0	ENSG00000171119.2	p13.3	19	5823813	5828335	61.95	1	protein_coding	neurturin [Source:HGNC Symbol;Acc:8007]	NRTN	1	66.619	1.05334	0.215342	4.89146	1e-06	8.6e-05	-0.231877	0.214312	-1.08196	0.279271	0.440489	0.135168	0.210623	0.641754	0.521033	0.688831	-0.367045	0.214627	-1.71015	0.0872381	0.413837	-0.79394	0.213974	-3.71044	0.000206897	0.000400983	0.491276	0.215711	2.27748	0.0227577	0.0348509	3.61328
ENSG00000171163	0	1	0	0	0	0	ENSG00000171163.11	q44	1	249144205	249153343	54.21	33	protein_coding	zinc finger protein 692 [Source:HGNC Symbol;Acc:26049]	ZNF692	-1	637.595	0.538205	0.333836	1.61219	0.106921	0.233718	1.05473	0.333376	3.16379	0.00155731	0.00935701	0.49453	0.333618	1.48233	0.138253	0.296265	0.5602	0.333157	1.68149	0.0926675	0.423741	0.442001	0.333341	1.32597	0.184848	0.228978	-0.0745245	0.333871	-0.223214	0.823369	0.856008	17.2211
ENSG00000171817	0	1	0	0	0	0	ENSG00000171817.12	q13.12	19	38042308	38104998	39.56	10	protein_coding	zinc finger protein 540 [Source:HGNC Symbol;Acc:25331]	ZNF540	1	9.26594	0.735671	0.526796	1.3965	0.162563	0.30998	1.16497	0.533479	2.18373	0.0289821	0.0855107	0.849348	0.53943	1.57453	0.115366	NA	0.315625	0.513361	0.614821	0.538673	NA	-0.022957	0.513057	-0.0447454	0.96431	0.970753	-0.45226	0.546822	-0.827069	0.408198	0.472445	0.0535663
ENSG00000171943	0	-1	0	0	0	0	ENSG00000171943.7	p11.2	1	121107124	121129949	44.32	2	pseudogene	SLIT-ROBO Rho GTPase activating protein 2C [Source:HGNC Symbol;Acc:30584]	SRGAP2C	1	14.0697	-0.0654634	0.434216	-0.150762	0.880163	0.930666	-1.18518	0.41861	-2.83122	0.00463705	0.0215243	-0.60523	0.40456	-1.49602	0.134648	NA	-0.579948	0.431757	-1.34323	0.179199	NA	-0.23943	0.44593	-0.536923	0.591321	0.639995	0.880284	0.406109	2.1676	0.0301888	0.0451633	0.117695
ENSG00000172031	-1	0	0	0	0	0	ENSG00000172031.6	p22.1	1	92495539	92529093	38.35	2	protein_coding	epoxide hydrolase 4 [Source:HGNC Symbol;Acc:23758]	EPHX4	1	20.4336	-1.10523	0.294679	-3.75062	0.000176397	0.00275513	-0.280507	0.268341	-1.04534	0.295867	0.458524	-0.325964	0.269002	-1.21175	0.225607	0.40646	0.0454576	0.278127	0.163442	0.87017	NA	0.645181	0.304895	2.11608	0.0343383	0.0487254	-0.179543	0.256796	-0.699164	0.48445	0.548593	0.233516
ENSG00000172159	0	-1	0	0	0	0	ENSG00000172159.11	q21.32	9	85857905	86153461	41.56	6	protein_coding	FERM domain containing 3 [Source:HGNC Symbol;Acc:24125]	FRMD3	-1	299.932	-0.579271	0.234838	-2.46669	0.013637	0.0560518	-1.04986	0.235953	-4.44945	8.61e-06	0.000169194	-0.8293	0.235698	-3.51848	0.00043402	0.00631735	-0.220562	0.238341	-0.925402	0.354757	0.690485	-0.5256	0.237678	-2.2114	0.0270082	0.0389098	-0.0550097	0.23309	-0.236002	0.813431	0.847855	0.226483
ENSG00000172164	0	0	-1	0	0	0	ENSG00000172164.9	q24.12	8	121547985	121825513	40.4	5	protein_coding	syntrophin, beta 1 (dystrophin-associated protein A1, 59kDa, basic component 1) [Source:HGNC Symbol;Acc:11168]	SNTB1	-1	563.221	-0.48865	0.200991	-2.4312	0.015049	0.0600591	-0.861112	0.202372	-4.2551	2.09e-05	0.000342398	-1.00045	0.202847	-4.93206	8.14e-07	9.26e-05	0.139343	0.204198	0.682389	0.494993	0.781178	-0.876681	0.202769	-4.32355	1.54e-05	3.38e-05	-0.50422	0.200592	-2.51366	0.0119486	0.019211	0.686478
ENSG00000172292	0	-1	0	0	0	1	ENSG00000172292.10	q24.3	2	169312372	169631644	39.32	2	protein_coding	ceramide synthase 6 [Source:HGNC Symbol;Acc:23826]	CERS6	1	788.33	-0.578707	0.246504	-2.34766	0.0188919	0.0701881	-1.18421	0.244314	-4.84709	1.25e-06	3.73e-05	-0.91393	0.244199	-3.74256	0.000182158	0.0035916	-0.27028	0.244911	-1.10358	0.269775	0.633125	0.900377	0.246402	3.65409	0.000258091	0.000493666	1.50588	0.244416	6.16113	7.22e-10	2.72e-09	0.300115
ENSG00000172346	1	0	0	0	1	1	ENSG00000172346.10	q13.2	22	41956767	41973745	55.8	2	protein_coding	cold shock domain containing C2, RNA binding [Source:HGNC Symbol;Acc:30359]	CSDC2	1	15.1108	1.35513	0.562306	2.40996	0.0159543	0.0625355	0.454313	0.414698	1.09553	0.273286	0.433673	0.396655	0.415325	0.955046	0.339554	0.526508	0.0576579	0.412086	0.139917	0.888726	NA	1.82409	0.464297	3.92872	8.54e-05	0.000173202	2.72491	0.522333	5.21682	1.82e-07	5.37e-07	0.0395562
ENSG00000172367	0	1	1	0	-1	-1	ENSG00000172367.11	q23.3	11	119056166	119060932	57.77	15	protein_coding	PDZ domain containing 3 [Source:HGNC Symbol;Acc:19891]	PDZD3	1	1561.66	0.893101	0.338865	2.63557	0.00839964	0.0402037	1.52879	0.340296	4.49253	7.04e-06	0.00014384	1.03541	0.340456	3.04123	0.00235611	0.0205301	0.493385	0.339647	1.45264	0.146323	0.502338	-1.73887	0.339136	-5.12734	2.94e-07	7.72e-07	-2.37456	0.340026	-6.98346	2.88e-12	1.34e-11	123.279
ENSG00000172428	0	1	0	0	1	0	ENSG00000172428.6	q37.3	2	241065980	241076224	54.66	5	protein_coding	myeloma overexpressed 2 [Source:HGNC Symbol;Acc:21314]	MYEOV2	-1	452.546	-0.0573965	0.215101	-0.266835	0.789596	0.869932	1.19817	0.212527	5.63773	1.72e-08	1.36e-06	0.752156	0.21287	3.53341	0.000410235	0.00605193	0.446011	0.211768	2.10613	0.0351929	0.297515	1.28272	0.21378	6.00019	1.97e-09	6.29e-09	0.027156	0.21386	0.12698	0.898956	0.919966	9.85531
ENSG00000172689	1	0	0	0	-1	-1	ENSG00000172689.1	q12.2	11	60552821	60568778	51.97	1	protein_coding	membrane-spanning 4-domains, subfamily A, member 10 [Source:HGNC Symbol;Acc:13368]	MS4A10	1	324.619	1.19585	0.50572	2.36465	0.0180472	0.0677333	0.98666	0.519461	1.89939	0.0575131	0.141337	0.962368	0.51862	1.85563	0.063506	0.179312	0.0242921	0.515075	0.0471622	0.962384	0.986696	-3.59192	0.510647	-7.03406	2.01e-12	8.33e-12	-3.38273	0.514686	-6.57242	4.95e-11	2.08e-10	15.2916
ENSG00000172789	1	0	0	0	0	1	ENSG00000172789.3	q13.13	12	54426637	54429142	58.82	1	protein_coding	homeobox C5 [Source:HGNC Symbol;Acc:5127]	HOXC5	1	13.308	2.30142	0.456335	5.04328	4.58e-07	5.02e-05	0.789645	0.390798	2.0206	0.0433216	0.114993	1.00305	0.386687	2.59395	0.00948796	NA	-0.213403	0.372822	-0.5724	0.567051	NA	-0.142344	0.380037	-0.374552	0.707994	0.748618	1.36944	0.465571	2.94141	0.00326718	0.00576966	0.0316482
ENSG00000172940	1	0	1	0	1	1	ENSG00000172940.7	p22.2	3	38307303	38319806	49.78	3	protein_coding	solute carrier family 22 (organic anion/urate transporter), member 13 [Source:HGNC Symbol;Acc:8494]	SLC22A13	1	23.9975	1.5535	0.481621	3.22557	0.00125721	0.0105297	0.878621	0.369495	2.3779	0.0174117	0.0583	1.08355	0.367429	2.94901	0.0031879	0.0250804	-0.20493	0.359997	-0.569256	0.569183	NA	1.75297	0.39996	4.38286	1.17e-05	2.61e-05	2.42785	0.45726	5.30955	1.1e-07	3.32e-07	0.107426
ENSG00000173113	0	1	0	0	0	0	ENSG00000173113.2	q13.1	11	64083932	64085556	56.43	6	protein_coding	tRNA methyltransferase 11-2 homolog (S. cerevisiae) [Source:HGNC Symbol;Acc:26940]	TRMT112	-1	559.9	0.0842303	0.169235	0.497712	0.618687	0.752084	1.00747	0.168768	5.96951	2.38e-09	3.24e-07	0.6107	0.169143	3.61056	0.000305537	0.00496174	0.396766	0.168126	2.35993	0.0182784	0.239857	0.454162	0.168758	2.69121	0.00711937	0.011212	-0.469073	0.169247	-2.77153	0.00557937	0.009495	111.455
ENSG00000173258	1	0	0	0	0	1	ENSG00000173258.8	q31.3	9	114287439	114340124	42.33	4	protein_coding	zinc finger protein 483 [Source:HGNC Symbol;Acc:23384]	ZNF483	1	12.2981	1.148	0.477721	2.40307	0.0162582	0.0631628	-0.0283674	0.439317	-0.0645717	0.948515	0.969151	0.198455	0.434301	0.456952	0.647705	NA	-0.226822	0.43896	-0.516726	0.605347	NA	-0.0219463	0.450023	-0.0487671	0.961105	0.96797	1.15442	0.467865	2.46742	0.0136092	0.0216342	0.00849846
ENSG00000173531	0	1	0	0	0	-1	ENSG00000173531.11	p21.31	3	49721380	49726934	60.67	23	protein_coding	macrophage stimulating 1 (hepatocyte growth factor-like) [Source:HGNC Symbol;Acc:7380]	MST1	-1	719.728	0.562238	0.239418	2.34835	0.0188566	0.0701201	1.05875	0.241025	4.39271	1.12e-05	0.000207045	0.50761	0.241492	2.10197	0.0355557	0.124431	0.551143	0.240609	2.29062	0.0219857	0.256476	-0.942424	0.239747	-3.93091	8.46e-05	0.000171719	-1.43894	0.240698	-5.97821	2.26e-09	8.14e-09	45.581
ENSG00000173557	-1	0	0	0	1	1	ENSG00000173557.10	p23.3	2	26785450	26802400	53.01	4	protein_coding	chromosome 2 open reading frame 70 [Source:HGNC Symbol;Acc:27938]	C2orf70	1	32.9911	-2.00403	0.926076	-2.164	0.0304641	0.0975625	0.141023	0.282898	0.498494	0.618136	0.748631	0.103471	0.283412	0.365091	0.715044	0.827862	0.037552	0.283779	0.132328	0.894725	NA	6.52746	0.857113	7.61563	2.62e-14	1.26e-13	4.3824	0.450563	9.72649	2.32e-22	2.27e-21	0.0528287
ENSG00000173930	-1	0	0	0	1	1	ENSG00000173930.8	q21.1	5	101569690	101632253	35	1	protein_coding	solute carrier organic anion transporter family, member 4C1 [Source:HGNC Symbol;Acc:23612]	SLCO4C1	-1	6.13436	-3.60169	1.01876	-3.53535	0.000407229	0.00487818	-1.19545	0.590663	-2.02391	0.0429791	0.114424	-1.06618	0.587847	-1.8137	0.0697239	NA	-0.129273	0.619097	-0.208808	0.834598	NA	4.16965	1.00887	4.133	3.58e-05	7.57e-05	1.76341	0.607496	2.90275	0.00369902	0.00646982	0.0143133
ENSG00000174456	0	1	0	0	1	0	ENSG00000174456.9	q24.11	12	110465872	110511491	45.82	8	protein_coding	chromosome 12 open reading frame 76 [Source:HGNC Symbol;Acc:33790]	C12orf76	-1	38.8062	0.307647	0.352628	0.872441	0.382968	0.552816	1.01799	0.324325	3.13878	0.00169653	0.00995948	0.759601	0.325765	2.33174	0.0197142	0.0843024	0.258384	0.31956	0.808561	0.418767	NA	1.43563	0.3369	4.26129	2.03e-05	4.41e-05	0.725288	0.340726	2.12865	0.0332831	0.0494803	0.235555
ENSG00000174885	1	0	0	0	-1	0	ENSG00000174885.8	p15.5	11	278365	285359	63.52	3	protein_coding	NLR family, pyrin domain containing 6 [Source:HGNC Symbol;Acc:22944]	NLRP6	1	76.8029	1.25212	0.459541	2.72473	0.00643548	0.0334433	-0.0177367	0.467858	-0.0379104	0.969759	0.982092	-0.43309	0.469905	-0.921655	0.356708	0.542195	0.415353	0.471303	0.881287	0.378163	0.707997	-2.01169	0.463403	-4.34112	1.42e-05	3.13e-05	-0.741824	0.464036	-1.59864	0.109901	0.147234	4.12864
ENSG00000174886	0	1	0	0	0	0	ENSG00000174886.8	p13.3	19	5891287	5904017	59.05	6	protein_coding	NADH dehydrogenase (ubiquinone) 1 alpha subcomplex, 11, 14.7kDa [Source:HGNC Symbol;Acc:20371]	NDUFA11	-1	219.74	0.934293	0.354244	2.63743	0.0083537	0.0400337	1.42288	0.353967	4.0198	5.82e-05	0.000761222	0.925714	0.35453	2.6111	0.00902508	0.050019	0.497165	0.352388	1.41085	0.15829	0.516596	0.183047	0.35255	0.519209	0.603615	0.651884	-0.30554	0.355655	-0.85909	0.390291	0.454698	3.71044
ENSG00000175040	0	-1	0	0	-1	-1	ENSG00000175040.4	q24	3	142838173	142841800	64.69	1	protein_coding	carbohydrate (N-acetylglucosamine-6-O) sulfotransferase 2 [Source:HGNC Symbol;Acc:1970]	CHST2	1	255.934	-0.250627	0.166639	-1.50402	0.132577	0.269307	-1.12647	0.190763	-5.90511	3.52e-09	4.33e-07	-0.613891	0.185696	-3.30589	0.000946766	0.0108859	-0.512584	0.196593	-2.60733	0.00912504	0.194653	-3.1319	0.185483	-16.8851	5.79e-64	3.45e-62	-2.25605	0.172665	-13.066	5.15e-39	1.17e-37	24.1276
ENSG00000175197	0	1	0	0	0	-1	ENSG00000175197.6	q13.3	12	57910371	57914300	49.44	5	protein_coding	DNA-damage-inducible transcript 3 [Source:HGNC Symbol;Acc:2726]	DDIT3	-1	100.935	0.213074	0.280972	0.758346	0.448244	0.612035	1.09695	0.28851	3.80213	0.000143458	0.00153168	0.428386	0.29166	1.46878	0.141892	0.30186	0.668564	0.286641	2.33241	0.0196791	0.247907	-0.538391	0.282595	-1.90517	0.056758	0.0775322	-1.42227	0.286921	-4.95701	7.16e-07	1.99e-06	9.05754
ENSG00000175482	0	1	0	0	0	0	ENSG00000175482.4	q13.2	11	67118248	67124443	58.09	13	protein_coding	polymerase (DNA-directed), delta 4, accessory subunit [Source:HGNC Symbol;Acc:14106]	POLD4	-1	332.895	0.73992	0.181897	4.0678	4.75e-05	0.0011102	1.01468	0.181917	5.57773	2.44e-08	1.76e-06	0.632881	0.182495	3.46794	0.000524465	0.00722579	0.381803	0.180747	2.11236	0.0346557	0.295941	-0.0462964	0.180696	-0.256212	0.797787	0.8281	-0.321061	0.183113	-1.75335	0.0795417	0.109925	14.3806
ENSG00000175514	0	-1	0	0	1	1	ENSG00000175514.2	q13.2	11	67218772	67220200	65.78	1	protein_coding	G protein-coupled receptor 152 [Source:HGNC Symbol;Acc:23622]	GPR152	-1	21.2921	-1.41276	1.01121	-1.39709	0.162385	0.30987	-1.21743	0.311573	-3.90735	9.33e-05	0.00111001	-0.68029	0.30299	-2.24525	0.024752	0.0983213	-0.537136	0.319301	-1.68223	0.0925252	NA	5.64187	0.879729	6.4132	1.42e-10	5.03e-10	5.44654	0.587989	9.26301	1.99e-20	1.71e-19	0.313331
ENSG00000175592	-1	0	0	0	0	-1	ENSG00000175592.4	q13.1	11	65659520	65668044	55.66	5	protein_coding	FOS-like antigen 1 [Source:HGNC Symbol;Acc:13718]	FOSL1	-1	119.718	-1.13124	0.282091	-4.01019	6.07e-05	0.00129683	-0.0457759	0.284053	-0.161153	0.871973	0.923722	0.0249532	0.284051	0.0878476	0.929998	0.960555	-0.0707291	0.285012	-0.248162	0.804009	0.933397	-0.0147221	0.286226	-0.0514353	0.958979	0.966082	-1.10019	0.279894	-3.93072	8.47e-05	0.000185467	2.6261
ENSG00000175701	0	1	0	0	0	0	ENSG00000175701.6	q13	2	110969106	111002997	40.57	2	lincRNA	long intergenic non-protein coding RNA 116 [Source:HGNC Symbol;Acc:27339]	LINC00116	-1	447.814	0.00151122	0.164551	0.0091839	0.992672	0.998128	1.06681	0.163841	6.51126	7.45e-11	2.92e-08	0.60114	0.164404	3.65649	0.000255692	0.00446422	0.465672	0.162953	2.8577	0.00426725	0.142203	0.531136	0.163916	3.2403	0.00119406	0.00210043	-0.534164	0.16448	-3.2476	0.00116381	0.00218757	4.14828
ENSG00000176208	1	0	0	0	0	1	ENSG00000176208.4	q11.2	17	29158988	29222887	41.02	3	protein_coding	ATPase family, AAA domain containing 5 [Source:HGNC Symbol;Acc:25752]	ATAD5	1	17.9989	1.00083	0.338749	2.9545	0.0031318	0.0200888	-0.310057	0.311964	-0.993885	0.320279	0.483808	-0.000328893	0.305459	-0.00107672	0.999141	0.999399	-0.309728	0.315125	-0.982874	0.32567	NA	-0.235253	0.322432	-0.729621	0.465622	0.519125	1.07564	0.32893	3.2701	0.00107508	0.00203208	0.0735739
ENSG00000176340	0	1	0	0	0	0	ENSG00000176340.3	q13.1	11	63742079	63744015	57	1	protein_coding	cytochrome c oxidase subunit VIIIA (ubiquitous) [Source:HGNC Symbol;Acc:2294]	COX8A	1	465.186	-0.0039571	0.202886	-0.0195041	0.984439	0.993681	1.0091	0.203646	4.95517	7.23e-07	2.4e-05	0.721567	0.203917	3.53853	0.000402354	0.00600991	0.287536	0.202731	1.41831	0.1561	0.515111	0.0490463	0.202959	0.241656	0.809046	0.837886	-0.964014	0.203575	-4.73543	2.19e-06	5.75e-06	90.7289
ENSG00000176383	-1	0	0	0	1	0	ENSG00000176383.8	q24.31	12	122688090	122693499	59.39	6	protein_coding	UDP-GlcNAc:betaGal beta-1,3-N-acetylglucosaminyltransferase 4 [Source:HGNC Symbol;Acc:15683]	B3GNT4	1	9.56392	-1.80304	0.557965	-3.23146	0.0012316	0.0103945	0.160601	0.379082	0.423656	0.671816	0.789324	-0.87133	0.408135	-2.13491	0.0327687	NA	1.03193	0.408953	2.52335	0.0116244	NA	2.67812	0.544524	4.91828	8.73e-07	2.19e-06	0.714482	0.398323	1.79373	0.0728569	0.101573	0.206908
ENSG00000176401	1	0	0	0	1	1	ENSG00000176401.5	q13.2	19	40021630	40023494	48.95	2	protein_coding	EP300 interacting inhibitor of differentiation 2B [Source:HGNC Symbol;Acc:26796]	EID2B	-1	8.38595	2.38454	1.06338	2.24241	0.0249349	0.0844818	0.663871	0.382387	1.73612	0.0825422	0.184094	0.695635	0.381649	1.82271	0.0683473	NA	-0.031764	0.37031	-0.0857767	0.931644	NA	3.65298	0.678118	5.38693	7.17e-08	1.99e-07	5.37364	0.904049	5.94398	2.78e-09	9.95e-09	0.12004
ENSG00000176593	1	0	0	0	0	1	ENSG00000176593.3	q13.43	19	58513429	58522600	50.45	6	protein_coding	HCG1811579; Uncharacterized protein [Source:UniProtKB/TrEMBL;Acc:G5E958]	CTD-2368P22.1	1	15.2021	1.10885	0.397482	2.7897	0.00527569	0.0291662	-0.290648	0.373254	-0.778687	0.436164	0.595086	0.147766	0.364283	0.405635	0.685011	0.807534	-0.438414	0.37398	-1.17229	0.241079	NA	-0.36147	0.381022	-0.948686	0.34278	0.396194	1.03803	0.390163	2.66051	0.00780228	0.0129875	0.244085
ENSG00000176692	0	-1	0	0	-1	-1	ENSG00000176692.4	q24.1	16	86600857	86602539	70.89	1	protein_coding	forkhead box C2 (MFH-1, mesenchyme forkhead 1) [Source:HGNC Symbol;Acc:3801]	FOXC2	1	13.0946	-0.408065	0.380264	-1.07311	0.283221	0.452854	-1.14035	0.493305	-2.31166	0.0207966	0.0666021	-0.128781	0.442825	-0.290818	0.771191	NA	-1.01157	0.502001	-2.01508	0.0438964	NA	-2.33965	0.477621	-4.89855	9.65e-07	2.41e-06	-1.60736	0.401398	-4.0044	6.22e-05	0.000138546	1.06417
ENSG00000176894	0	1	0	0	-1	-1	ENSG00000176894.5	q24.33	12	133264192	133297276	53.26	6	protein_coding	peroxisomal membrane protein 2, 22kDa [Source:HGNC Symbol;Acc:9716]	PXMP2	1	11.8689	0.836149	0.46793	1.78691	0.0739515	0.180206	1.29887	0.540928	2.40119	0.0163418	0.0557137	0.95713	0.548462	1.74512	0.0809645	NA	0.341742	0.508564	0.671974	0.5016	NA	-1.3084	0.48131	-2.7184	0.00655979	0.0103861	-1.77112	0.529096	-3.34744	0.000815622	0.0015675	0.0811999
ENSG00000176919	0	1	0	0	0	-1	ENSG00000176919.7	q34.3	9	139839698	139841426	65.3	4	protein_coding	complement component 8, gamma polypeptide [Source:HGNC Symbol;Acc:1354]	C8G	1	720.507	0.677614	0.359865	1.88297	0.0597047	0.155082	1.41186	0.361435	3.90627	9.37e-05	0.00111327	0.638013	0.361896	1.76298	0.0779047	0.204984	0.773849	0.360828	2.14465	0.031981	0.288217	-0.982011	0.360066	-2.72731	0.00638529	0.0101369	-1.71626	0.361235	-4.75109	2.02e-06	5.35e-06	157.192
ENSG00000176928	0	-1	-1	0	-1	-1	ENSG00000176928.4	q13.3	5	74323289	74326724	38.59	1	protein_coding	glucosaminyl (N-acetyl) transferase 4, core 2 [Source:HGNC Symbol;Acc:17973]	GCNT4	-1	177.37	-0.226553	0.218536	-1.03668	0.299883	0.469792	-1.1988	0.235192	-5.09709	3.45e-07	1.38e-05	-1.27051	0.236268	-5.37741	7.56e-08	2.06e-05	0.0717142	0.245235	0.292431	0.769957	0.91997	-2.63502	0.232292	-11.3436	7.98e-30	1.07e-28	-1.66278	0.221643	-7.50205	6.28e-14	3.37e-13	27.9518
ENSG00000176933	0	-1	0	0	-1	0	ENSG00000176933.4	p22.1	6	28185421	28186655	58.3	2	pseudogene	transducer of ERBB2, 2 pseudogene 1 [Source:HGNC Symbol;Acc:13986]	TOB2P1	-1	8.34633	0.710098	0.471183	1.50705	0.131797	0.26836	-1.64314	0.511413	-3.21295	0.00131378	0.00822128	0.20042	0.432174	0.463748	0.642828	NA	-1.84356	0.511504	-3.6042	0.000313113	NA	-1.58083	0.524149	-3.016	0.00256131	0.00430687	0.772408	0.457248	1.68925	0.091171	0.12453	1.4502
ENSG00000176994	0	-1	0	0	-1	0	ENSG00000176994.9	p11.2	17	18218624	18226517	53.62	1	protein_coding	Smith-Magenis syndrome chromosome region, candidate 8 [Source:HGNC Symbol;Acc:17921]	SMCR8	1	223.494	-0.127838	0.26219	-0.487577	0.625849	0.757078	-1.37721	0.264449	-5.20784	1.91e-07	8.84e-06	-0.89782	0.263063	-3.41295	0.000642633	0.00832019	-0.479389	0.266845	-1.79651	0.0724135	0.390298	-1.06163	0.265744	-3.99494	6.47e-05	0.000133192	0.187739	0.260879	0.719641	0.471746	0.53547	9.21705
ENSG00000176998	0	1	0	0	0	-1	ENSG00000176998.3	p22.1	6	29758816	29760850	55.63	2	pseudogene	HLA complex group 4 (non-protein coding) [Source:HGNC Symbol;Acc:21241]	HCG4	-1	18.1975	0.281713	0.351174	0.802204	0.422435	0.58904	1.35252	0.368141	3.67392	0.000238855	0.00222888	0.695196	0.378826	1.83513	0.0664859	0.184496	0.657324	0.353969	1.85701	0.0633102	NA	0.0275753	0.348257	0.0791808	0.936889	0.94743	-1.04323	0.370955	-2.81229	0.00491905	0.00844325	2.86032
ENSG00000177076	0	-1	-1	0	-1	-1	ENSG00000177076.4	p22.1	9	19408925	19452018	43.51	2	protein_coding	alkaline ceramidase 2 [Source:HGNC Symbol;Acc:23675]	ACER2	1	1163.31	-0.366975	0.22712	-1.61578	0.106143	0.232545	-1.3955	0.229034	-6.09297	1.11e-09	1.89e-07	-1.04287	0.22869	-4.56019	5.11e-06	0.000312307	-0.352628	0.23005	-1.53283	0.125317	0.47131	-2.16734	0.228878	-9.46944	2.81e-21	2.22e-20	-1.13882	0.227278	-5.01068	5.42e-07	1.53e-06	13.3097
ENSG00000177202	1	0	0	0	-1	0	ENSG00000177202.1	q13.33	19	49110000	49110970	60.25	1	protein_coding	sperm acrosome associated 4 [Source:HGNC Symbol;Acc:16441]	SPACA4	1	130.768	1.3624	0.281335	4.84263	1.28e-06	9.85e-05	-0.474969	0.285478	-1.66377	0.0961586	0.205888	0.354079	0.28137	1.25841	0.208243	0.385463	-0.829047	0.284771	-2.91128	0.0035995	0.13372	-1.68478	0.283573	-5.94126	2.83e-09	8.91e-09	0.152588	0.283255	0.538695	0.590097	0.64831	35.0453
ENSG00000177236	1	0	0	0	0	0	ENSG00000177236.3	p15.5	11	780117	780755	60.09	1	pseudogene		AP006621.1	1	28.02	1.27147	0.276595	4.59684	4.29e-06	0.00021404	0.275272	0.262169	1.04998	0.293729	0.456084	0.565867	0.257417	2.19825	0.0279312	0.106389	-0.290595	0.256321	-1.13371	0.256915	NA	-0.34253	0.260259	-1.31611	0.188137	0.232488	0.653664	0.278539	2.34676	0.0189376	0.0293724	9.80986
ENSG00000177374	1	0	0	0	1	1	ENSG00000177374.8	p13.3	17	1957448	1962981	70.98	6	protein_coding	hypermethylated in cancer 1 [Source:HGNC Symbol;Acc:4909]	HIC1	1	13.1786	1.7331	0.551655	3.14163	0.00168007	0.0128419	0.28723	0.414921	0.692253	0.488778	0.640849	0.505965	0.410955	1.23119	0.218251	NA	-0.218735	0.409742	-0.533836	0.593455	NA	1.07863	0.44935	2.40041	0.0163766	0.0245218	2.52449	0.524669	4.8116	1.5e-06	4.02e-06	0.202309
ENSG00000177432	-1	0	0	0	1	1	ENSG00000177432.6	q22.1	4	89617066	89619386	45.8	1	protein_coding	nucleosome assembly protein 1-like 5 [Source:HGNC Symbol;Acc:19968]	NAP1L5	-1	59.9639	-1.07123	0.360207	-2.97392	0.00294021	0.0191888	0.392753	0.275411	1.42606	0.153851	0.288711	0.605847	0.274494	2.20714	0.0273046	0.104791	-0.213094	0.273517	-0.77909	0.435927	0.746892	3.33782	0.342425	9.7476	1.89e-22	1.62e-21	1.87384	0.297315	6.30254	2.93e-10	1.14e-09	2.79723
ENSG00000177453	1	0	0	0	1	1	ENSG00000177453.3	p12	5	43192173	43280952	42.71	5	protein_coding	NIM1 serine/threonine protein kinase [Source:HGNC Symbol;Acc:28646]	NIM1K	1	30.3017	1.33494	0.546131	2.44436	0.014511	0.0585967	0.609768	0.345002	1.76743	0.0771561	0.17524	0.141641	0.350743	0.40383	0.686337	0.808418	0.468127	0.346537	1.35087	0.176736	NA	3.0359	0.423157	7.17441	7.26e-13	3.12e-12	3.76108	0.489637	7.68135	1.57e-14	8.87e-14	0.0176518
ENSG00000177694	0	0	-1	0	0	0	ENSG00000177694.10	q26.31	3	174156363	175523428	35.23	12	protein_coding	N-acetylated alpha-linked acidic dipeptidase-like 2 [Source:HGNC Symbol;Acc:23219]	NAALADL2	1	40.1055	-0.759289	0.3079	-2.46603	0.0136621	0.0560675	-0.785127	0.295784	-2.65439	0.00794512	0.0323466	-1.10209	0.301224	-3.65872	0.000253475	0.00444192	0.316968	0.309714	1.02342	0.306109	NA	0.362673	0.313689	1.15615	0.247619	0.296899	0.388511	0.289598	1.34156	0.17974	0.228716	0.006223
ENSG00000177700	0	1	0	0	1	0	ENSG00000177700.5	p15.5	11	837356	842545	61.14	2	protein_coding	polymerase (RNA) II (DNA directed) polypeptide L, 7.6kDa [Source:HGNC Symbol;Acc:9199]	POLR2L	-1	1791.42	-0.0641334	0.177153	-0.362023	0.717335	0.823724	1.03775	0.175867	5.90079	3.62e-09	4.41e-07	0.517639	0.175987	2.94135	0.00326786	0.0254692	0.520114	0.175739	2.95957	0.00308064	0.126268	1.63369	0.176578	9.25192	2.2e-20	1.65e-19	0.531802	0.176445	3.01398	0.00257844	0.00461919	80.0601
ENSG00000177839	1	0	0	0	1	1	ENSG00000177839.4	q31.3	5	140566893	140571111	46.46	1	pseudogene	protocadherin beta 9 [Source:HGNC Symbol;Acc:8694]	PCDHB9	1	11.1967	2.75349	1.0214	2.6958	0.00702208	0.0355827	-0.551911	0.356706	-1.54724	0.121805	0.243435	0.136178	0.342276	0.397861	0.690733	NA	-0.688089	0.357496	-1.92474	0.0542613	NA	3.09173	0.612611	5.04682	4.49e-07	1.16e-06	6.39713	0.891626	7.17468	7.25e-13	3.56e-12	0
ENSG00000177888	0	-1	0	0	0	0	ENSG00000177888.7	q31.3	1	197122810	197169672	33.4	2	protein_coding	zinc finger and BTB domain containing 41 [Source:HGNC Symbol;Acc:24819]	ZBTB41	-1	56.5096	-0.702932	0.333378	-2.10851	0.0349867	0.107499	-1.07777	0.323803	-3.32848	0.000873204	0.0060281	-0.64915	0.321013	-2.02219	0.0431565	0.140506	-0.428624	0.329212	-1.30197	0.192927	0.554809	0.301246	0.338072	0.89107	0.372892	0.42675	0.676088	0.318856	2.12035	0.0339764	0.0504086	0.159527
ENSG00000178093	0	0	0	-1	0	0	ENSG00000178093.12	p13.11	19	19623227	19626838	59	4	protein_coding	testis-specific serine kinase 6 [Source:HGNC Symbol;Acc:30410]	TSSK6	-1	78.0247	0.50336	0.298809	1.68456	0.0920744	0.210642	-0.489649	0.301268	-1.62529	0.104101	0.218062	0.578005	0.295227	1.95783	0.0502495	0.154908	-1.06765	0.299621	-3.56335	0.000366157	0.0654255	-0.848518	0.30202	-2.80947	0.00496229	0.0080136	0.144491	0.298055	0.48478	0.627833	0.683562	4.02419
ENSG00000178171	1	0	0	0	1	1	ENSG00000178171.6	q21.1	2	131513008	131525707	55.57	4	protein_coding	APC membrane recruitment protein 3 [Source:HGNC Symbol;Acc:26771]	AMER3	1	526.597	2.32363	1.03684	2.24107	0.0250213	0.0846843	0.00685582	0.352314	0.0194594	0.984475	0.990808	0.594724	0.352103	1.68906	0.0912075	0.226891	-0.587868	0.352182	-1.66922	0.0950743	0.428126	8.85257	0.617827	14.3286	1.45e-46	4.4e-45	11.1693	0.904128	12.3537	4.65e-35	8.97e-34	0.0176279
ENSG00000178297	1	0	0	0	0	1	ENSG00000178297.8	p13.3	19	2389769	2426237	53.19	4	protein_coding	transmembrane protease, serine 9 [Source:HGNC Symbol;Acc:30079]	TMPRSS9	1	20.6971	1.18162	0.381884	3.0942	0.00197345	0.014354	-0.392647	0.338729	-1.15918	0.246384	0.404127	0.124058	0.330479	0.375388	0.707372	0.82257	-0.516705	0.339387	-1.52246	0.127893	NA	0.0766581	0.354573	0.216198	0.828833	0.854807	1.65093	0.367437	4.4931	7.02e-06	1.75e-05	0.0491102
ENSG00000178386	1	0	0	0	0	0	ENSG00000178386.8	q13.31	19	44555520	44572144	43.75	5	protein_coding	zinc finger protein 223 [Source:HGNC Symbol;Acc:13016]	ZNF223	1	15.5396	1.05725	0.377785	2.79856	0.00513308	0.0286249	0.407497	0.392588	1.03798	0.29928	0.462183	0.102717	0.399053	0.257401	0.796869	0.882595	0.304781	0.394575	0.772429	0.43986	NA	-0.896607	0.377333	-2.37617	0.0174936	0.0260573	-0.246849	0.393095	-0.627962	0.530029	0.591964	0.134662
ENSG00000178498	-1	0	0	0	1	1	ENSG00000178498.11	q13.3	12	57998405	58003587	55.6	9	protein_coding	deltex homolog 3 (Drosophila) [Source:HGNC Symbol;Acc:24457]	DTX3	1	263.094	-1.0232	0.436024	-2.34666	0.0189424	0.0702691	0.661126	0.22636	2.92068	0.00349263	0.0173885	0.468671	0.226596	2.06831	0.0386108	0.1311	0.192455	0.22603	0.851458	0.394515	0.718163	6.99847	0.391071	17.8957	1.27e-71	9.84e-70	5.31415	0.297427	17.867	2.13e-71	1.57e-69	0.21597
ENSG00000178919	0	-1	0	0	-1	0	ENSG00000178919.7	q22.33	9	100615536	100618986	61.05	1	protein_coding	forkhead box E1 (thyroid transcription factor 2) [Source:HGNC Symbol;Acc:3806]	FOXE1	1	20.0609	-0.124252	0.38168	-0.32554	0.744773	0.840535	-1.35417	0.406296	-3.33297	0.000859241	0.00595924	-0.461033	0.385097	-1.19719	0.231234	0.413057	-0.893138	0.41578	-2.1481	0.0317056	NA	-1.2766	0.413245	-3.08922	0.00200681	0.00343153	-0.046686	0.374252	-0.124745	0.900725	0.921225	0.77847
ENSG00000178947	0	-1	0	0	0	1	ENSG00000178947.8	q26.3	X	134555868	134561999	58.22	1	lincRNA	long intergenic non-protein coding RNA 86 [Source:HGNC Symbol;Acc:34499]	LINC00086	1	7.81008	0.619567	0.604345	1.02519	0.305275	0.475212	-1.16996	0.536668	-2.18004	0.0292544	0.0860995	-0.865593	0.528001	-1.63938	0.101135	NA	-0.304366	0.559856	-0.543651	0.586682	NA	0.0864391	0.581985	0.148524	0.881929	0.900084	1.87597	0.560825	3.34501	0.000822788	0.00158028	0.176048
ENSG00000178972	0	-1	0	0	0	0	ENSG00000178972.3	q31.21	4	144256418	144258970	64.59	1	pseudogene		AC097658.1	-1	11.7394	0.241795	0.401654	0.601999	0.547175	0.695085	-1.10717	0.401921	-2.7547	0.00587467	0.0259373	-0.599805	0.385289	-1.55677	0.119526	NA	-0.507366	0.418087	-1.21354	0.224924	NA	-0.6996	0.420351	-1.66432	0.096048	0.126286	0.649366	0.382449	1.69791	0.0895239	0.122519	0.876909
ENSG00000179219	0	-1	0	0	1	1	ENSG00000179219.5	q24.1	16	85316564	85319569	55.76	1	lincRNA	long intergenic non-protein coding RNA 311 [Source:HGNC Symbol;Acc:28312]	LINC00311	1	7.635	-0.0631065	1.29486	-0.0487362	0.96113	0.981497	-1.87954	0.650732	-2.88835	0.00387271	0.0187997	0.00529306	0.594334	0.00890588	0.992894	NA	-1.88483	0.652221	-2.88987	0.00385404	NA	4.11684	1.04656	3.93369	8.37e-05	0.000169879	5.93328	1.00314	5.9147	3.32e-09	1.18e-08	0
ENSG00000179277	0	-1	0	0	-1	0	ENSG00000179277.9	p12	17	15689932	15690889	61.06	1	pseudogene	Meis homeobox 3 pseudogene 1 [Source:HGNC Symbol;Acc:7002]	MEIS3P1	1	52.3953	-0.115536	0.322753	-0.357969	0.720366	0.825417	-1.02807	0.331966	-3.09691	0.0019555	0.011094	-0.21713	0.324183	-0.669776	0.503001	0.672423	-0.810937	0.335142	-2.41968	0.015534	0.231304	-1.04459	0.334648	-3.12146	0.00179955	0.00309505	-0.132059	0.320001	-0.412685	0.679838	0.730302	16.0494
ENSG00000179296	1	0	0	0	-1	0	ENSG00000179296.9	q11.22	10	49217898	49239729	40.48	2	pseudogene	centaurin, gamma-like family, member 12 pseudogene [Source:HGNC Symbol;Acc:23661]	CTGLF12P	-1	22.0227	1.03436	0.300929	3.43723	0.000587705	0.00624219	-0.194069	0.344638	-0.56311	0.57336	0.712309	-0.299153	0.346823	-0.862553	0.388383	0.570877	0.105084	0.356958	0.294387	0.768462	NA	-1.97726	0.32528	-6.07864	1.21e-09	3.93e-09	-0.748827	0.321749	-2.32736	0.0199459	0.030815	0.256197
ENSG00000179406	1	0	0	0	0	0	ENSG00000179406.6	q11.21	7	65841031	65866325	49.46	4	lincRNA	long intergenic non-protein coding RNA 174 [Source:HGNC Symbol;Acc:27788]	LINC00174	-1	60.8777	1.29735	0.265308	4.88996	1.01e-06	8.61e-05	0.355912	0.252161	1.41145	0.158113	0.294159	0.267977	0.252353	1.06191	0.288275	0.474335	0.0879348	0.251393	0.34979	0.726496	0.900893	-0.0113772	0.253527	-0.0448757	0.964206	0.970712	0.930057	0.264075	3.52194	0.000428397	0.000856181	0.292069
ENSG00000179528	1	0	0	0	0	0	ENSG00000179528.11	p13.1	2	74724644	74730443	60.07	4	protein_coding	ladybird homeobox 2 [Source:HGNC Symbol;Acc:15525]	LBX2	-1	19.7428	1.06459	0.3005	3.54273	0.00039601	0.00477954	0.622476	0.30663	2.03006	0.0423508	0.113449	0.483458	0.30868	1.56621	0.1173	0.266264	0.139018	0.299163	0.464688	0.642155	NA	-0.559989	0.292116	-1.91701	0.0552371	0.0756024	-0.117875	0.314732	-0.374525	0.708014	0.754923	0.849181
ENSG00000180089	0	1	0	0	1	0	ENSG00000180089.4	q13.42	19	55738007	55741647	63.33	4	protein_coding	transmembrane protein 86B [Source:HGNC Symbol;Acc:28448]	TMEM86B	-1	51.36	0.152896	0.321477	0.475607	0.634355	0.764539	1.0475	0.308027	3.40067	0.000672209	0.00497169	0.64429	0.309931	2.07882	0.0376339	0.128824	0.403207	0.304202	1.32546	0.185019	0.545754	1.02533	0.313692	3.26859	0.00108084	0.00191112	0.130731	0.316033	0.413661	0.679122	0.729737	2.82841
ENSG00000180776	0	-1	0	0	0	0	ENSG00000180776.11	q12.11	13	21950263	22033509	39.79	10	protein_coding	zinc finger, DHHC-type containing 20 [Source:HGNC Symbol;Acc:20749]	ZDHHC20	-1	344.786	-0.89196	0.27623	-3.22905	0.00124203	0.0104425	-1.2758	0.275761	-4.62648	3.72e-06	8.84e-05	-0.789625	0.275018	-2.87117	0.00408957	0.0296643	-0.486177	0.27732	-1.75313	0.0795802	0.403453	-0.0963801	0.278319	-0.346293	0.729122	0.767263	0.287462	0.273647	1.05049	0.293495	0.353256	0.723418
ENSG00000180999	0	1	0	0	1	1	ENSG00000180999.6	q24.3	1	172389828	172437971	41.63	5	protein_coding	chromosome 1 open reading frame 105 [Source:HGNC Symbol;Acc:29591]	C1orf105	1	19.2895	-0.909098	0.930458	-0.977043	0.328548	0.498268	1.0841	0.405649	2.67252	0.00752839	0.03107	0.40145	0.411725	0.975044	0.329538	0.516575	0.682655	0.403504	1.69182	0.0906807	NA	5.78086	0.816796	7.07749	1.47e-12	6.16e-12	3.78766	0.602627	6.28525	3.27e-10	1.27e-09	0.00465011
ENSG00000181016	0	1	0	0	0	-1	ENSG00000181016.5	q31.1	7	112120908	112131117	40.22	6	protein_coding	leucine-rich single-pass membrane protein 1 [Source:HGNC Symbol;Acc:22036]	LSMEM1	1	37.0518	-0.626984	0.393295	-1.59418	0.110895	0.239374	1.12779	0.41753	2.7011	0.00691103	0.0292042	0.620034	0.42248	1.46761	0.142211	0.302178	0.507758	0.410049	1.23829	0.21561	NA	-0.60528	0.402429	-1.50407	0.132564	0.168881	-2.36006	0.408736	-5.77403	7.74e-09	2.64e-08	1.11828
ENSG00000181234	-1	0	0	0	1	1	ENSG00000181234.8	q24.32	12	128751948	129192460	45.04	3	protein_coding	transmembrane protein 132C [Source:HGNC Symbol;Acc:25436]	TMEM132C	1	277.998	-1.22361	0.538214	-2.27347	0.0229979	0.0800759	0.475743	0.279937	1.69946	0.0892319	0.19512	0.725496	0.279771	2.59318	0.00950923	0.0517863	-0.249754	0.279461	-0.893698	0.371483	0.701618	7.48812	0.488577	15.3264	5.1e-53	2.05e-51	5.78876	0.359647	16.0957	2.74e-58	1.36e-56	0.00609857
ENSG00000181315	-1	0	0	0	1	0	ENSG00000181315.6	p22.2	6	26636518	26659980	37.48	5	protein_coding	zinc finger protein 322 [Source:HGNC Symbol;Acc:23640]	ZNF322	-1	81.5039	-1.02034	0.264753	-3.85393	0.000116236	0.00204396	-0.435031	0.244147	-1.78184	0.0747752	0.171378	-0.235451	0.243385	-0.9674	0.333344	0.520073	-0.199581	0.246318	-0.810256	0.417793	0.734243	1.35379	0.263808	5.13173	2.87e-07	7.55e-07	0.768483	0.245165	3.13455	0.00172119	0.00316347	0.839662
ENSG00000181404	0	1	0	0	0	0	ENSG00000181404.13	p24.3	9	14511	29739	54.02	4	pseudogene		XXyac-YRM2039.2	-1	288.879	0.606881	0.277068	2.19037	0.0284974	0.092836	1.06976	0.277226	3.8588	0.000113945	0.00128388	0.454058	0.27803	1.63313	0.102442	0.244664	0.615702	0.276611	2.22588	0.0260223	0.272322	0.00629207	0.276299	0.0227727	0.981832	0.984603	-0.456588	0.277993	-1.64244	0.100499	0.136106	4.93939
ENSG00000181634	0	-1	0	0	-1	-1	ENSG00000181634.7	q32	9	117546915	117568406	42.56	2	protein_coding	tumor necrosis factor (ligand) superfamily, member 15 [Source:HGNC Symbol;Acc:11931]	TNFSF15	-1	217.347	-0.00289957	0.219169	-0.0132298	0.989444	0.99599	-1.35651	0.230127	-5.89462	3.76e-09	4.51e-07	-0.916849	0.227487	-4.03033	5.57e-05	0.00161152	-0.43966	0.234709	-1.87321	0.0610394	0.364728	-2.43619	0.228736	-10.6507	1.73e-26	1.93e-25	-1.08258	0.220634	-4.9067	9.26e-07	2.55e-06	6.34048
ENSG00000181826	0	-1	0	0	0	0	ENSG00000181826.5	p14	4	37592422	37687998	42.83	3	protein_coding	RELT-like 1 [Source:HGNC Symbol;Acc:27379]	RELL1	-1	210.007	-0.410305	0.239033	-1.71652	0.0860661	0.20124	-1.11824	0.238026	-4.698	2.63e-06	6.77e-05	-0.689623	0.23691	-2.9109	0.00360386	0.0272636	-0.42862	0.240093	-1.78523	0.074224	0.393935	-0.20302	0.241328	-0.841262	0.400201	0.454328	0.504918	0.235697	2.14223	0.0321749	0.047921	0.665228
ENSG00000182010	-1	0	0	0	1	1	ENSG00000182010.6	q21.2	10	63942794	64028466	35.12	4	protein_coding	rhotekin 2 [Source:HGNC Symbol;Acc:19364]	RTKN2	-1	33.0722	-1.43866	0.324324	-4.43587	9.17e-06	0.000362297	-0.401209	0.24495	-1.63792	0.101438	0.214118	-0.291511	0.243904	-1.19519	0.232014	0.413744	-0.109698	0.250038	-0.438724	0.660861	NA	2.11129	0.318193	6.63525	3.24e-11	1.21e-10	1.07384	0.252869	4.24662	2.17e-05	5.12e-05	0.0418101
ENSG00000182109	0	1	0	0	0	0	ENSG00000182109.3	p34.3	1	39987952	40011859	48.9	7	antisense		RP11-69E11.4	-1	14.8815	0.782858	0.406548	1.92562	0.0541512	0.145397	1.27869	0.413864	3.08963	0.00200408	0.011304	1.04215	0.416863	2.5	0.0124195	NA	0.236531	0.389726	0.606917	0.543906	NA	-0.0172125	0.392611	-0.0438413	0.965031	0.971224	-0.51304	0.427179	-1.201	0.229752	0.284831	0.2341
ENSG00000182156	1	0	0	0	-1	-1	ENSG00000182156.5	q25.3	17	77704681	77716021	57.46	2	protein_coding	ectonucleotide pyrophosphatase/phosphodiesterase 7 [Source:HGNC Symbol;Acc:23764]	ENPP7	1	116.058	1.01024	0.329318	3.06766	0.0021574	0.0153647	0.592812	0.343872	1.72393	0.0847201	0.187698	0.271604	0.344936	0.787406	0.431044	0.610908	0.321208	0.342451	0.937967	0.348261	0.68794	-1.9861	0.334618	-5.93542	2.93e-09	9.21e-09	-1.56868	0.33877	-4.6305	3.65e-06	9.39e-06	6.43534
ENSG00000182175	-1	0	0	0	1	1	ENSG00000182175.9	q26.1	15	93586636	93632433	52.74	14	protein_coding	repulsive guidance molecule family member a [Source:HGNC Symbol;Acc:30308]	RGMA	-1	11.3819	-2.16082	0.894758	-2.41498	0.0157362	0.061886	-0.213079	0.38597	-0.552061	0.580906	0.71901	0.187596	0.377695	0.496687	0.61941	NA	-0.400675	0.385709	-1.0388	0.298897	NA	4.65667	0.84112	5.53627	3.09e-08	8.87e-08	2.70893	0.49285	5.49646	3.87e-08	1.23e-07	0.0146649
ENSG00000182196	0	1	0	0	1	0	ENSG00000182196.9	q24.31	12	123464607	123467456	65.61	20	protein_coding	ADP-ribosylation-like factor 6 interacting protein 4 [Source:HGNC Symbol;Acc:18076]	ARL6IP4	1	12.0025	0.726633	0.599709	1.21164	0.225649	0.389576	1.22242	0.547846	2.23133	0.0256594	0.0778749	0.388106	0.558223	0.695254	0.486896	NA	0.834318	0.54362	1.53474	0.124847	NA	1.2985	0.562721	2.30754	0.0210245	0.0308267	0.802712	0.5861	1.36958	0.170817	0.218519	0.429977
ENSG00000182264	-1	0	0	0	1	1	ENSG00000182264.4	q13.33	19	49244109	49250166	52.95	6	protein_coding	izumo sperm-egg fusion 1 [Source:HGNC Symbol;Acc:28539]	IZUMO1	-1	6.54759	-2.42122	1.02283	-2.36719	0.0179239	0.0674349	-0.00298965	0.588516	-0.00507998	0.995947	0.997717	0.293601	0.580696	0.505603	0.613136	NA	-0.296591	0.585816	-0.506287	0.612655	NA	4.34311	0.975369	4.45279	8.48e-06	1.91e-05	1.92488	0.664342	2.89742	0.00376246	0.00657478	0.0739105
ENSG00000182310	1	0	0	0	0	0	ENSG00000182310.8	q13.41	19	52196593	52215640	51.41	12	processed_transcript	sperm acrosome associated 6, pseudogene [Source:HGNC Symbol;Acc:27113]	SPACA6P	1	103.845	1.10957	0.270632	4.09994	4.13e-05	0.00101417	0.898459	0.275437	3.26194	0.00110652	0.00723359	0.545759	0.276805	1.97164	0.0486511	0.151989	0.3527	0.272933	1.29226	0.196267	0.558532	-0.810382	0.269678	-3.005	0.00265582	0.00445409	-0.599268	0.276371	-2.16835	0.0301322	0.0450838	1.25759
ENSG00000182484	0	1	0	0	0	-1	ENSG00000182484.10	q28	X	155250491	155255375	59.75	16	pseudogene	WAS protein family homolog 6 pseudogene [Source:HGNC Symbol;Acc:31685]	WASH6P	1	67.8147	0.647965	0.343301	1.88745	0.0590996	0.15408	1.45629	0.351906	4.13828	3.5e-05	0.000514317	0.710144	0.355807	1.99587	0.045948	0.146118	0.746144	0.346876	2.15104	0.031473	0.286784	-0.399917	0.342591	-1.16733	0.243076	0.292114	-1.20824	0.352597	-3.42669	0.000610989	0.00119637	3.34552
ENSG00000182566	-1	0	0	0	1	1	ENSG00000182566.8	p13.2	19	7793843	7798792	58.12	3	protein_coding	C-type lectin domain family 4, member G [Source:HGNC Symbol;Acc:24591]	CLEC4G	-1	21.6021	-3.16797	0.999931	-3.16819	0.0015339	0.0120751	0.64244	0.412813	1.55625	0.119649	0.240376	0.503049	0.414281	1.21427	0.224644	0.405756	0.13939	0.41033	0.339703	0.73408	NA	7.50065	0.923134	8.1252	4.47e-16	2.47e-15	3.69024	0.563944	6.54362	6e-11	2.51e-10	0.271364
ENSG00000182747	-1	0	0	0	1	1	ENSG00000182747.4	q23.3	6	137243402	137246777	57.88	1	protein_coding	solute carrier family 35, member D3 [Source:HGNC Symbol;Acc:15621]	SLC35D3	1	14.4908	-1.59794	0.616381	-2.59245	0.0095294	0.0438928	-0.150685	0.35296	-0.426919	0.669438	0.787407	0.159204	0.348408	0.456946	0.64771	NA	-0.309889	0.354286	-0.874684	0.381746	NA	3.29961	0.584444	5.64574	1.64e-08	4.83e-08	1.85236	0.404273	4.58195	4.61e-06	1.17e-05	0.331568
ENSG00000182901	-1	0	0	0	1	1	ENSG00000182901.11	q43	1	240931554	241520530	39.15	10	protein_coding	regulator of G-protein signaling 7 [Source:HGNC Symbol;Acc:10003]	RGS7	-1	40.2482	-2.26505	0.972429	-2.32927	0.0198447	0.0723248	0.0280219	0.233619	0.119947	0.904525	0.945161	0.141707	0.233114	0.607886	0.543263	0.706721	-0.113685	0.234299	-0.485213	0.627526	NA	7.6664	0.862162	8.89207	6e-19	4.05e-18	5.37333	0.506731	10.6039	2.86e-26	3.49e-25	0.00114032
ENSG00000183196	0	-1	0	0	-1	0	ENSG00000183196.4	q23.1	16	75510949	75529282	50.4	2	protein_coding	carbohydrate (N-acetylglucosamine 6-O) sulfotransferase 6 [Source:HGNC Symbol;Acc:6938]	CHST6	-1	105.173	0.129899	0.210319	0.617628	0.536821	0.686316	-1.115	0.228196	-4.88614	1.03e-06	3.17e-05	-0.52192	0.221919	-2.35185	0.0186801	0.0814606	-0.593077	0.233212	-2.54308	0.0109879	0.206997	-2.12057	0.225743	-9.39377	5.79e-21	4.48e-20	-0.875679	0.21298	-4.11155	3.93e-05	8.97e-05	1.795
ENSG00000183397	1	0	0	0	0	1	ENSG00000183397.5	p13.3	19	3539152	3544028	56.24	1	protein_coding	chromosome 19 open reading frame 71 [Source:HGNC Symbol;Acc:34496]	C19orf71	1	86.8691	1.14852	0.215031	5.34118	9.23e-08	1.77e-05	-0.443993	0.198803	-2.23333	0.0255269	0.0775803	0.304262	0.19414	1.56723	0.11706	0.266111	-0.748255	0.198255	-3.77421	0.000160515	0.0518021	-0.0374717	0.204925	-0.182856	0.854911	0.876702	1.55504	0.209257	7.43124	1.08e-13	5.64e-13	2.11159
ENSG00000183444	0	1	0	0	0	0	ENSG00000183444.10	q21.3	7	97595402	97596386	49.34	1	pseudogene	olfactory receptor, family 7, subfamily E, member 38 pseudogene [Source:HGNC Symbol;Acc:8411]	OR7E38P	-1	28.6182	0.607394	0.348175	1.74451	0.0810702	0.192689	1.08508	0.327092	3.31736	0.000908717	0.00619338	0.676303	0.330588	2.04576	0.04078	0.135554	0.40878	0.320694	1.27468	0.202424	NA	0.840441	0.331384	2.53615	0.0112078	0.0171789	0.362753	0.344209	1.05387	0.291941	0.351826	3.11603
ENSG00000183454	0	-1	-1	0	0	0	ENSG00000183454.9	p13.2	16	9852376	10276611	42.1	12	protein_coding	glutamate receptor, ionotropic, N-methyl D-aspartate 2A [Source:HGNC Symbol;Acc:4585]	GRIN2A	-1	23.6742	-0.307931	0.335806	-0.91699	0.359148	0.529827	-1.57214	0.33795	-4.65198	3.29e-06	8.04e-05	-1.19795	0.329508	-3.63557	0.00027737	0.00470931	-0.374186	0.355846	-1.05154	0.293012	NA	-0.640354	0.355767	-1.79993	0.0718722	0.0965816	0.62385	0.316916	1.9685	0.0490105	0.0706209	0.0200531
ENSG00000183638	0	-1	0	0	-1	-1	ENSG00000183638.5	p23.1	8	10463859	10569697	50.94	2	protein_coding	retinitis pigmentosa 1-like 1 [Source:HGNC Symbol;Acc:15946]	RP1L1	-1	119.218	-0.204845	0.235709	-0.869059	0.384815	0.554285	-1.1708	0.27646	-4.23496	2.29e-05	0.000365582	-0.655115	0.268497	-2.43994	0.0146898	0.0693961	-0.515683	0.286267	-1.80141	0.0716387	0.389217	-3.22812	0.267605	-12.063	1.66e-33	2.71e-32	-2.26216	0.246323	-9.18372	4.16e-20	3.49e-19	0.321517
ENSG00000183648	0	1	0	0	0	0	ENSG00000183648.5	q32.12	14	92582466	92588261	44.2	6	protein_coding	NADH dehydrogenase (ubiquinone) 1 beta subcomplex, 1, 7kDa [Source:HGNC Symbol;Acc:7695]	NDUFB1	-1	680.631	0.187242	0.146997	1.27377	0.202743	0.361145	1.04303	0.146926	7.09902	1.26e-12	1.29e-09	0.775338	0.147124	5.26997	1.36e-07	2.84e-05	0.26769	0.146024	1.8332	0.0667735	0.377638	0.270366	0.146593	1.84433	0.0651349	0.0881369	-0.58542	0.14733	-3.97352	7.08e-05	0.000156876	40.6729
ENSG00000183657	1	0	1	0	-1	0	ENSG00000183657.2	q26.31	3	171509580	171527714	41.62	1	protein_coding		PP13439	-1	21.945	1.82077	0.524633	3.47057	0.000519356	0.0057383	-0.214641	0.548044	-0.391649	0.695318	0.805786	1.38613	0.526151	2.63448	0.0084267	0.0479203	-1.60077	0.534518	-2.9948	0.00274627	NA	-2.13158	0.533225	-3.99752	6.4e-05	0.00013182	-0.0961616	0.539695	-0.178178	0.858584	0.886323	0.111104
ENSG00000183722	-1	0	0	0	0	0	ENSG00000183722.7	q14.11	13	39917029	40177665	39.43	2	protein_coding	lipoma HMGIC fusion partner [Source:HGNC Symbol;Acc:6586]	LHFP	-1	9.59434	-1.49363	0.521177	-2.86588	0.00415845	0.0247048	-0.347518	0.493112	-0.704746	0.480968	0.633691	-0.306893	0.492403	-0.623255	0.533117	NA	-0.0406255	0.505673	-0.0803394	0.935967	NA	0.62757	0.541838	1.15822	0.246772	0.295977	-0.518543	0.470411	-1.10232	0.270323	0.328629	0.00944848
ENSG00000183778	0	-1	-1	0	0	0	ENSG00000183778.13	q22.2	21	40928369	41045064	44.29	5	protein_coding	UDP-Gal:betaGlcNAc beta 1,3-galactosyltransferase, polypeptide 5 [Source:HGNC Symbol;Acc:920]	B3GALT5	1	851.207	-0.319051	0.207022	-1.54115	0.12328	0.256595	-1.31134	0.207572	-6.31751	2.66e-10	6.43e-08	-1.0203	0.207338	-4.92095	8.61e-07	9.47e-05	-0.291042	0.208501	-1.39588	0.162751	0.522045	-0.834362	0.208123	-4.00898	6.1e-05	0.000125936	0.157929	0.206468	0.764905	0.444328	0.508177	2.41861
ENSG00000183793	0	1	0	0	1	0	ENSG00000183793.9	p13.11	16	15457516	15474904	45.86	4	protein_coding	nuclear pore complex interacting protein family, member A5 [Source:HGNC Symbol;Acc:41980]	NPIPA5	-1	58.6424	0.152751	0.312872	0.488224	0.625392	0.756703	1.14413	0.301683	3.7925	0.000149141	0.00157428	0.64965	0.303903	2.13769	0.0325419	0.117683	0.494482	0.298297	1.65768	0.0973814	0.431091	1.06547	0.306003	3.4819	0.000497875	0.000918479	0.0740893	0.308698	0.240005	0.810326	0.845479	0.849718
ENSG00000183798	1	0	0	0	-1	0	ENSG00000183798.4	q12	20	39988606	39995467	62.66	1	protein_coding	elastin microfibril interfacer 3 [Source:HGNC Symbol;Acc:16123]	EMILIN3	-1	15.2899	1.64269	0.484959	3.38728	0.000705904	0.0070736	-0.612043	0.543348	-1.12643	0.259984	0.41888	0.0458597	0.518977	0.0883657	0.929586	0.96032	-0.657902	0.545683	-1.20565	0.227952	NA	-2.71925	0.520662	-5.22268	1.76e-07	4.73e-07	-0.464516	0.509478	-0.911749	0.361901	0.425624	0.55463
ENSG00000183960	-1	0	0	0	1	1	ENSG00000183960.4	p24.3	3	19189946	19577138	36.03	4	protein_coding	potassium voltage-gated channel, subfamily H (eag-related), member 8 [Source:HGNC Symbol;Acc:18864]	KCNH8	1	81.9535	-2.75711	0.999779	-2.75772	0.00582063	0.0312132	0.487197	0.319992	1.52253	0.127876	0.252163	0.0865998	0.321169	0.269639	0.787438	0.876553	0.400598	0.320403	1.25029	0.211193	0.571031	9.52713	0.890819	10.6948	1.08e-26	1.21e-25	6.28282	0.555335	11.3136	1.12e-29	1.66e-28	0.0023128
ENSG00000183971	0	1	0	0	1	1	ENSG00000183971.5	p13.3	16	2059927	2070756	55.12	3	protein_coding	neuropeptide W [Source:HGNC Symbol;Acc:30509]	NPW	1	750.836	-0.266972	0.53608	-0.498008	0.618478	0.751949	1.02292	0.321685	3.17987	0.00147343	0.00897196	0.748126	0.321781	2.32495	0.0200744	0.0853612	0.274789	0.321497	0.854717	0.392708	0.717024	8.72367	0.465713	18.7319	2.72e-78	2.61e-76	7.43378	0.417163	17.8198	4.96e-71	3.59e-69	0.144702
ENSG00000184160	-1	0	0	0	1	0	ENSG00000184160.6	p16.3	4	3768075	3770251	69.68	2	protein_coding	adrenoceptor alpha 2C [Source:HGNC Symbol;Acc:283]	ADRA2C	1	9.38561	-2.00593	0.735518	-2.72723	0.00638679	0.0332628	0.541339	0.55211	0.98049	0.326844	0.490171	0.426305	0.553409	0.770326	0.441106	NA	0.115033	0.547776	0.21	0.833667	NA	3.08384	0.720499	4.28015	1.87e-05	4.07e-05	0.536576	0.57201	0.938054	0.348217	0.411736	0.102836
ENSG00000184163	0	1	0	0	-1	-1	ENSG00000184163.3	p36.33	1	1177826	1182102	69.35	5	protein_coding	family with sequence similarity 132, member A [Source:HGNC Symbol;Acc:32308]	FAM132A	-1	354.479	0.720786	0.274262	2.62809	0.00858647	0.0407805	1.05438	0.280008	3.76553	0.000166194	0.00171311	0.636838	0.280666	2.26902	0.0232671	0.0944428	0.417542	0.278402	1.49978	0.133672	0.482521	-1.69771	0.275879	-6.15383	7.56e-10	2.5e-09	-2.03131	0.278419	-7.29587	2.97e-13	1.5e-12	33.8142
ENSG00000184343	1	0	0	0	0	0	ENSG00000184343.6	q28	X	153041867	153051187	64.63	8	protein_coding	SRSF protein kinase 3 [Source:HGNC Symbol;Acc:11402]	SRPK3	1	35.1404	1.02664	0.36271	2.83048	0.00464789	0.0266742	0.521547	0.343733	1.5173	0.12919	0.254164	0.324416	0.344714	0.941118	0.346644	0.532608	0.197131	0.342086	0.576261	0.564439	NA	0.321371	0.347693	0.924295	0.355333	0.409135	0.826466	0.359044	2.30185	0.0213437	0.0328261	0.888679
ENSG00000184350	0	-1	0	0	1	1	ENSG00000184350.8	p15.4	11	3248928	3253616	62.68	2	protein_coding	MAS-related GPR, member E [Source:HGNC Symbol;Acc:30694]	MRGPRE	-1	7.90565	0.905805	1.23228	0.735066	0.462299	0.624197	-1.37659	0.47748	-2.88304	0.0039386	0.0190114	-0.331369	0.448196	-0.739341	0.4597	NA	-1.04522	0.486759	-2.14731	0.0317688	NA	3.83147	0.939383	4.07871	4.53e-05	9.48e-05	6.11387	0.930177	6.5728	4.94e-11	2.08e-10	0
ENSG00000184389	0	-1	0	0	0	1	ENSG00000184389.8	p35.1	1	33772367	33786699	54.19	2	protein_coding	alpha 1,3-galactosyltransferase 2 [Source:HGNC Symbol;Acc:30005]	A3GALT2	-1	7.69841	-1.24423	0.791924	-1.57114	0.116149	0.246918	-2.10289	0.673286	-3.12332	0.00178823	0.0103554	-0.568599	0.627924	-0.905523	0.365189	NA	-1.53429	0.68259	-2.24775	0.0245922	NA	0.979809	0.805685	1.21612	0.223939	0.27188	1.83847	0.656971	2.79841	0.00513556	0.00878251	0.109653
ENSG00000184414	1	0	0	0	0	1	ENSG00000184414.2	q22.1	7	100167754	100168759	61.23	1	pseudogene		RP11-44M6.3	1	52.7237	2.60952	0.535553	4.87257	1.1e-06	9.04e-05	-0.0748648	0.514454	-0.145523	0.884298	0.932024	1.03697	0.508698	2.03848	0.0415024	0.137343	-1.11183	0.510716	-2.17701	0.02948	0.280907	-0.789487	0.513918	-1.53621	0.124486	0.159516	1.8949	0.536106	3.53455	0.000408466	0.000818903	2.67048
ENSG00000184502	-1	1	0	0	1	1	ENSG00000184502.3	q21.2	17	39868578	39872221	49.73	1	protein_coding	gastrin [Source:HGNC Symbol;Acc:4164]	GAST	1	28.1151	-3.32753	1.26561	-2.6292	0.00855864	0.040686	1.91935	0.887466	2.16274	0.0305614	0.0889581	0.796847	0.891438	0.893889	0.371381	0.555563	1.12251	0.88446	1.26915	0.204389	NA	8.3332	1.20985	6.88777	5.67e-12	2.26e-11	3.08631	0.961949	3.2084	0.00133477	0.00248928	0
ENSG00000184557	-1	0	0	0	-1	-1	ENSG00000184557.3	q25.3	17	76352864	76356158	62.34	2	protein_coding	suppressor of cytokine signaling 3 [Source:HGNC Symbol;Acc:19391]	SOCS3	-1	42.3939	-1.4115	0.363099	-3.88738	0.00010133	0.00186063	-0.745525	0.396244	-1.88148	0.0599067	0.145428	-0.834607	0.399714	-2.08801	0.0367969	0.127299	0.0890818	0.414407	0.214962	0.829797	NA	-1.31674	0.394097	-3.34115	0.000834318	0.00149605	-1.98272	0.365722	-5.42137	5.91e-08	1.83e-07	1.6986
ENSG00000184619	0	-1	0	0	1	1	ENSG00000184619.3	p13.1	17	8271955	8280029	48.93	2	protein_coding	KRAB-A domain containing 2 [Source:HGNC Symbol;Acc:26989]	KRBA2	-1	19.2219	0.394827	0.435851	0.905877	0.365001	0.535304	-1.09641	0.327367	-3.34917	0.000810528	0.00569593	-0.434238	0.316192	-1.37334	0.169648	0.339655	-0.66217	0.334261	-1.981	0.0475918	NA	1.21341	0.393666	3.08234	0.0020538	0.00350759	2.70465	0.377095	7.17232	7.37e-13	3.62e-12	0.166347
ENSG00000184845	0	0	-1	0	1	1	ENSG00000184845.3	q35.2	5	174867042	174871211	46.91	1	protein_coding	dopamine receptor D1 [Source:HGNC Symbol;Acc:3020]	DRD1	-1	47.3653	-0.871096	0.320462	-2.71825	0.00656286	0.0338906	-0.936485	0.276717	-3.38428	0.000713661	0.00518348	-1.01398	0.278648	-3.63894	0.000273763	0.00466483	0.0774992	0.286442	0.270558	0.786731	NA	1.49022	0.315895	4.71746	2.39e-06	5.72e-06	1.55561	0.281923	5.51785	3.43e-08	1.09e-07	1.07374
ENSG00000184925	1	1	1	0	0	0	ENSG00000184925.7	q34.3	9	139844003	139849949	65.21	15	protein_coding	lipocalin 12 [Source:HGNC Symbol;Acc:28733]	LCN12	1	142.354	1.01363	0.323039	3.13781	0.00170214	0.0129634	1.35471	0.321072	4.21933	2.45e-05	0.000385445	1.0266	0.321653	3.19164	0.00141466	0.0142643	0.328109	0.318462	1.03029	0.302873	0.656972	0.347867	0.31944	1.08899	0.276158	0.327238	0.00679142	0.324657	0.0209187	0.98331	0.98729	3.08689
ENSG00000184956	0	-1	0	0	0	1	ENSG00000184956.11	p15.5	11	1012821	1036706	63.41	4	protein_coding	mucin 6, oligomeric mucus/gel-forming [Source:HGNC Symbol;Acc:7517]	MUC6	-1	108.926	0.194586	0.422044	0.461055	0.644759	0.772054	-1.05514	0.410967	-2.56746	0.0102446	0.039264	-0.470693	0.409394	-1.14973	0.250255	0.434386	-0.58445	0.412019	-1.4185	0.156044	0.515111	0.777592	0.41856	1.85778	0.0632003	0.0857303	2.02732	0.414527	4.89068	1e-06	2.75e-06	1.02162
ENSG00000184995	0	1	0	0	0	-1	ENSG00000184995.6	p21.3	9	21480841	21482312	35.53	1	protein_coding	interferon, epsilon [Source:HGNC Symbol;Acc:18163]	IFNE	-1	11.0666	0.862492	0.632038	1.36462	0.172372	0.321659	2.13094	0.722826	2.94807	0.00319761	0.0162544	1.10163	0.746286	1.47615	0.139904	NA	1.02931	0.676623	1.52125	0.128197	NA	-1.13634	0.63869	-1.77918	0.0752104	0.100715	-2.40479	0.716946	-3.35422	0.000795888	0.00153245	3.04178
ENSG00000185168	1	0	0	0	-1	-1	ENSG00000185168.5	q25.3	17	79277571	79283048	61.41	2	lincRNA	long intergenic non-protein coding RNA 482 [Source:HGNC Symbol;Acc:26816]	LINC00482	-1	58.8813	1.08718	0.337003	3.22604	0.00125515	0.0105183	0.544257	0.361669	1.50485	0.132363	0.25865	0.646231	0.360001	1.79508	0.0726406	0.195708	-0.101974	0.356008	-0.286437	0.774544	0.92214	-2.11647	0.346149	-6.11434	9.7e-10	3.17e-09	-1.57355	0.35293	-4.45851	8.25e-06	2.04e-05	3.14684
ENSG00000185269	0	-1	0	0	1	1	ENSG00000185269.7	q25.3	17	79910388	79919716	64.25	4	protein_coding	notum pectinacetylesterase homolog (Drosophila) [Source:HGNC Symbol;Acc:27106]	NOTUM	-1	9.40822	-1.14267	1.015	-1.12578	0.260259	0.427616	-1.19031	0.448465	-2.65418	0.00795014	0.0323585	0.0523247	0.419702	0.124671	0.900784	NA	-1.24263	0.450452	-2.75863	0.00580437	NA	3.7333	0.915439	4.07815	4.54e-05	9.5e-05	3.78094	0.627398	6.02638	1.68e-09	6.12e-09	0.119989
ENSG00000185482	0	1	0	0	0	0	ENSG00000185482.3	q13.3	12	57637236	57644976	51.05	7	protein_coding	SH3 and cysteine rich domain 3 [Source:HGNC Symbol;Acc:28423]	STAC3	-1	24.7544	0.258697	0.360001	0.7186	0.472387	0.632745	1.00778	0.357362	2.82005	0.00480155	0.0221654	0.433457	0.363864	1.19126	0.233551	0.415641	0.574324	0.353211	1.62601	0.103948	NA	0.329129	0.354613	0.928137	0.353337	0.407109	-0.419955	0.362769	-1.15764	0.247012	0.303342	0.86762
ENSG00000185885	-1	0	0	0	1	1	ENSG00000185885.11	p15.5	11	313506	315272	57.05	4	protein_coding	interferon induced transmembrane protein 1 [Source:HGNC Symbol;Acc:5412]	IFITM1	1	35.0322	-1.07911	0.38071	-2.83447	0.00459023	0.0264321	-0.57202	0.335406	-1.70546	0.0881093	0.193174	-0.550189	0.3357	-1.63893	0.101228	0.242745	-0.0218308	0.341169	-0.0639881	0.94898	NA	1.6675	0.37659	4.4279	9.52e-06	2.14e-05	1.16041	0.340022	3.41277	0.000643072	0.00125471	3.92763
ENSG00000186146	0	1	0	0	-1	-1	ENSG00000186146.1	p16.1	4	9446260	9452240	33.97	1	protein_coding	defensin, beta 131 [Source:HGNC Symbol;Acc:18108]	DEFB131	1	21.8059	0.272176	0.325653	0.835784	0.403276	0.571264	1.18849	0.458303	2.59323	0.00950795	0.0370549	0.325219	0.492888	0.659823	0.509367	0.677993	0.863266	0.452194	1.90906	0.0562541	NA	-2.409	0.374383	-6.43458	1.24e-10	4.39e-10	-3.32531	0.42161	-7.88717	3.09e-15	1.83e-14	3.66824
ENSG00000186301	0	1	0	0	0	0	ENSG00000186301.7	p36.13	1	16972069	16976914	60.21	3	pseudogene	macrophage stimulating 1 (hepatocyte growth factor-like) pseudogene 2 [Source:HGNC Symbol;Acc:7383]	MST1P2	1	557.838	0.818885	0.271016	3.02154	0.00251496	0.0171408	1.15933	0.271547	4.26934	1.96e-05	0.000324695	0.642385	0.271927	2.36234	0.0181597	0.0798297	0.516941	0.27105	1.90718	0.0564974	0.35349	-0.272709	0.270696	-1.00744	0.313725	0.366191	-0.61315	0.271867	-2.25533	0.0241125	0.0367462	30.121
ENSG00000186409	1	0	0	0	0	0	ENSG00000186409.10	p34.2	1	42929001	43120335	39.32	15	protein_coding	coiled-coil domain containing 30 [Source:HGNC Symbol;Acc:26103]	CCDC30	1	18.3895	1.13857	0.310098	3.67164	0.000240997	0.00342318	0.136422	0.299518	0.455474	0.648769	0.772281	0.256554	0.29633	0.86577	0.386616	0.569816	-0.120131	0.2979	-0.40326	0.686757	NA	-0.486894	0.296888	-1.63999	0.101007	0.132072	0.515253	0.312787	1.6473	0.0994963	0.134918	0.017551
ENSG00000186466	1	0	0	0	-1	-1	ENSG00000186466.4	q13	9	67272038	67289492	52.87	2	pseudogene	aquaporin 7 pseudogene 1 [Source:HGNC Symbol;Acc:32048]	AQP7P1	-1	11.5168	1.01648	0.420063	2.41982	0.0155283	0.0613016	0.0840982	0.493216	0.17051	0.864609	0.919536	0.163515	0.489233	0.334227	0.738209	NA	-0.0794166	0.493824	-0.16082	0.872235	NA	-2.07291	0.456008	-4.54577	5.47e-06	1.26e-05	-1.14053	0.460223	-2.47821	0.0132042	0.0210572	0.15391
ENSG00000186715	0	1	0	0	0	0	ENSG00000186715.6	p36.13	1	17081405	17096732	50.44	5	pseudogene	macrophage stimulating 1-like [Source:HGNC Symbol;Acc:7390]	MST1L	-1	370.282	0.52164	0.266451	1.95773	0.0502616	0.137892	1.06379	0.266706	3.98863	6.65e-05	0.000839229	0.513116	0.267314	1.91952	0.0549183	0.163532	0.550678	0.26622	2.06851	0.0385922	0.306683	0.0449498	0.265979	0.168998	0.865798	0.886388	-0.497204	0.267178	-1.86094	0.062752	0.0886511	5.22881
ENSG00000186810	0	0	1	0	-1	-1	ENSG00000186810.7	q13.1	X	70835766	70838367	61.26	2	protein_coding	chemokine (C-X-C motif) receptor 3 [Source:HGNC Symbol;Acc:4540]	CXCR3	-1	17.4175	0.607513	0.35103	1.73066	0.0835126	0.196857	0.555053	0.444676	1.24822	0.211951	0.363355	1.32415	0.423131	3.12942	0.00175153	0.0165764	-0.7691	0.408599	-1.88229	0.0597973	NA	-2.17769	0.391935	-5.55625	2.76e-08	7.95e-08	-2.12523	0.409069	-5.19529	2.04e-07	6.01e-07	3.6997
ENSG00000186862	1	0	0	0	-1	0	ENSG00000186862.13	q24.31	10	102767440	102790890	55.11	5	protein_coding	PDZ domain containing 7 [Source:HGNC Symbol;Acc:26257]	PDZD7	-1	203.902	1.01881	0.19964	5.10322	3.34e-07	4.31e-05	0.302343	0.204288	1.47999	0.138876	0.267736	0.123566	0.204846	0.603211	0.546368	0.709328	0.178778	0.204507	0.874188	0.382016	0.710623	-1.3347	0.201119	-6.63637	3.21e-11	1.2e-10	-0.618237	0.202833	-3.04801	0.00230363	0.00415155	2.88914
ENSG00000186889	1	0	0	0	0	1	ENSG00000186889.5	p15	2	62727356	62739029	39.29	3	protein_coding	transmembrane protein 17 [Source:HGNC Symbol;Acc:26623]	TMEM17	-1	20.8749	1.17591	0.366115	3.21186	0.00131879	0.010869	0.94767	0.312758	3.03004	0.00244523	0.0131678	0.499617	0.318252	1.56988	0.116444	0.265221	0.448053	0.307654	1.45636	0.145294	NA	0.965888	0.323547	2.98531	0.00283291	0.0047325	1.19413	0.356766	3.34709	0.000816645	0.00156927	0.172595
ENSG00000186907	1	0	0	0	1	1	ENSG00000186907.3	q12.1	11	57228022	57245007	54.59	3	protein_coding	reticulon 4 receptor-like 2 [Source:HGNC Symbol;Acc:23053]	RTN4RL2	1	16.9939	2.32903	0.886765	2.62644	0.00862834	0.0409034	-0.207414	0.293438	-0.706841	0.479665	0.632897	0.204137	0.285756	0.714374	0.474996	0.647799	-0.411551	0.292882	-1.40517	0.159969	NA	3.33961	0.502391	6.64744	2.98e-11	1.12e-10	5.87606	0.787815	7.45868	8.74e-14	4.63e-13	0
ENSG00000187010	0	1	0	0	0	0	ENSG00000187010.14	p36.11	1	25598884	25656936	46.66	9	protein_coding	Rh blood group, D antigen [Source:HGNC Symbol;Acc:10009]	RHD	1	11.9114	0.63927	0.363062	1.76077	0.0782766	0.187857	1.02715	0.380519	2.69934	0.0069477	0.0293108	1.11558	0.377709	2.95353	0.00314158	NA	-0.0884262	0.349434	-0.253056	0.800225	NA	-0.201616	0.354711	-0.568395	0.569767	0.619201	-0.589497	0.388486	-1.51742	0.129161	0.170173	0.0154256
ENSG00000187094	0	1	0	0	1	1	ENSG00000187094.7	p22.1	3	42299317	42307699	47.85	4	protein_coding	cholecystokinin [Source:HGNC Symbol;Acc:1569]	CCK	-1	18.3748	1.3873	1.14939	1.20699	0.227437	0.391694	1.84451	0.735031	2.50943	0.0120928	0.0441354	0.253468	0.745305	0.340087	0.733791	0.839822	1.59104	0.735021	2.16462	0.0304171	NA	5.08011	0.89083	5.70267	1.18e-08	3.5e-08	4.6229	1.03371	4.47216	7.74e-06	1.92e-05	0.0267058
ENSG00000187688	1	0	0	0	-1	0	ENSG00000187688.10	p11.2	17	16318856	16340317	53.24	10	protein_coding	transient receptor potential cation channel, subfamily V, member 2 [Source:HGNC Symbol;Acc:18082]	TRPV2	1	40.118	1.04099	0.373751	2.78524	0.00534878	0.0294266	0.102207	0.391012	0.26139	0.793792	0.873	0.272651	0.388118	0.702495	0.48237	0.654556	-0.170444	0.389666	-0.437411	0.661813	NA	-1.6822	0.381362	-4.41104	1.03e-05	2.3e-05	-0.743425	0.383593	-1.93806	0.0526164	0.0754278	0.51113
ENSG00000187908	0	-1	-1	0	0	0	ENSG00000187908.11	q26.13	10	124320181	124403252	49.13	7	protein_coding	deleted in malignant brain tumors 1 [Source:HGNC Symbol;Acc:2926]	DMBT1	1	14471.1	-0.650912	0.229397	-2.83749	0.00454692	0.0262614	-1.04938	0.229424	-4.57397	4.79e-06	0.000106812	-1.25283	0.229452	-5.46008	4.76e-08	1.48e-05	0.203447	0.229508	0.886446	0.375377	0.705744	-0.549335	0.229459	-2.39404	0.0166639	0.0249155	-0.150866	0.229362	-0.657764	0.51069	0.574078	27.0816
ENSG00000187951	1	0	0	0	0	1	ENSG00000187951.6	q13.2	15	30916697	31065196	40.92	9	protein_coding	Rho GTPase activating protein 11B [Source:HGNC Symbol;Acc:15782]	ARHGAP11B	1	13.4429	1.19659	0.455001	2.62986	0.00854194	0.0406541	-0.665486	0.430221	-1.54685	0.1219	0.243531	0.0595941	0.414774	0.143678	0.885754	NA	-0.72508	0.432327	-1.67716	0.0935115	NA	-0.571241	0.440448	-1.29695	0.194647	0.239644	1.29084	0.44521	2.89939	0.00373894	0.00653666	0.0155866
ENSG00000188064	0	-1	0	0	0	0	ENSG00000188064.5	q13.31	22	46316242	46373009	60.2	5	protein_coding	wingless-type MMTV integration site family, member 7B [Source:HGNC Symbol;Acc:12787]	WNT7B	-1	40.9946	-0.595559	0.33511	-1.77721	0.0755343	0.182903	-1.20588	0.331378	-3.63899	0.000273712	0.00246292	-0.771432	0.32659	-2.36208	0.0181727	0.0798379	-0.434449	0.341458	-1.27233	0.203254	NA	-0.178348	0.34696	-0.514029	0.607231	0.655329	0.431974	0.318759	1.35517	0.175362	0.223663	0.0788736
ENSG00000188076	0	1	0	0	1	1	ENSG00000188076.2	p15.5	11	193080	194573	57.03	1	protein_coding	secretoglobin, family 1C, member 1 [Source:HGNC Symbol;Acc:18394]	SCGB1C1	1	11.9507	0.420421	1.17586	0.357543	0.720685	0.825597	1.25971	0.482074	2.61311	0.00897229	0.0354851	0.089575	0.499696	0.179259	0.857734	NA	1.17014	0.485241	2.41146	0.015889	NA	5.51491	0.896572	6.15111	7.69e-10	2.54e-09	4.67562	0.900707	5.19106	2.09e-07	6.14e-07	0.149849
ENSG00000188152	1	-1	0	0	-1	1	ENSG00000188152.8	q22.33	9	99690592	99702535	57.58	2	protein_coding	NUT family member 2G [Source:HGNC Symbol;Acc:23449]	NUTM2G	1	28.3336	1.33208	0.385948	3.45144	0.000557601	0.00600966	-1.1575	0.385693	-3.00109	0.00269015	0.0141923	-0.37551	0.373807	-1.00456	0.315111	0.502681	-0.781991	0.390648	-2.00178	0.0453084	NA	-1.33826	0.388429	-3.44532	0.000570384	0.00104422	1.15131	0.383225	3.00428	0.0026621	0.00475964	0.562311
ENSG00000188163	0	-1	-1	0	0	1	ENSG00000188163.6	q34.3	9	140138036	140142222	60.35	4	protein_coding	family with sequence similarity 166, member A [Source:HGNC Symbol;Acc:33818]	FAM166A	-1	20.9068	0.0454071	0.380272	0.119407	0.904953	0.946911	-1.99285	0.363849	-5.47712	4.32e-08	2.73e-06	-2.05675	0.365106	-5.6333	1.77e-08	7.37e-06	0.0639031	0.39426	0.162084	0.87124	NA	-0.384454	0.390676	-0.984075	0.325079	0.378065	1.6538	0.352728	4.6886	2.75e-06	7.16e-06	1.01591
ENSG00000188167	0	-1	0	0	0	0	ENSG00000188167.4	p22.3	3	33131913	33138293	49.95	2	protein_coding	transmembrane protein with metallophosphoesterase domain [Source:HGNC Symbol;Acc:33865]	TMPPE	-1	38.8147	-0.555148	0.338062	-1.64215	0.100559	0.224083	-1.29381	0.341049	-3.79363	0.000148458	0.00156912	-0.703922	0.33377	-2.109	0.0349445	0.122991	-0.589892	0.348518	-1.69257	0.0905368	NA	-0.549529	0.351515	-1.56332	0.117978	0.151911	0.189137	0.327184	0.578074	0.563214	0.623769	1.68406
ENSG00000188211	0	-1	-1	0	-1	0	ENSG00000188211.4	p15.1	11	17373273	17398888	44.5	2	protein_coding	natural killer cell cytotoxicity receptor 3 ligand 1 [Source:HGNC Symbol;Acc:42400]	NCR3LG1	1	113.155	0.597176	0.25686	2.32491	0.0200769	0.0728943	-1.36376	0.272704	-5.00087	5.71e-07	2e-05	-1.18657	0.270601	-4.38493	1.16e-05	0.000555697	-0.17719	0.281612	-0.629198	0.529219	0.799421	-2.62618	0.270367	-9.71337	2.64e-22	2.25e-21	-0.665247	0.259318	-2.56537	0.0103064	0.0167548	1.93146
ENSG00000188277	1	0	0	0	0	0	ENSG00000188277.8	q15.1	15	41062159	41064643	58.67	1	protein_coding	chromosome 15 open reading frame 62 [Source:HGNC Symbol;Acc:34489]	C15orf62	1	55.5212	1.11566	0.206787	5.39521	6.84e-08	1.42e-05	0.501955	0.201602	2.48982	0.0127807	0.0460338	0.674064	0.199875	3.37243	0.000745075	0.00921722	-0.17211	0.196544	-0.875682	0.381203	0.710325	-0.290976	0.198226	-1.4679	0.142131	0.180025	0.322731	0.210086	1.53619	0.124493	0.164573	3.60362
ENSG00000188305	0	-1	0	0	-1	0	ENSG00000188305.4	p13.3	19	2274631	2282181	59.98	2	protein_coding	chromosome 19 open reading frame 35 [Source:HGNC Symbol;Acc:24793]	C19orf35	-1	23.4796	0.765315	0.347586	2.2018	0.0276795	0.0908986	-1.13537	0.359578	-3.15752	0.00159118	0.00948965	-0.560745	0.346288	-1.6193	0.105382	0.249271	-0.574629	0.36919	-1.55646	0.119599	NA	-1.38112	0.362692	-3.80798	0.000140109	0.000277278	0.519566	0.344339	1.50888	0.131329	0.172808	0.504023
ENSG00000188573	1	0	0	0	1	1	ENSG00000188573.7	q34	5	167956121	167957639	69.39	1	protein_coding	fibrillarin-like 1 [Source:HGNC Symbol;Acc:35458]	FBLL1	1	34.2675	1.06538	0.414793	2.56846	0.0102152	0.0459595	0.0667146	0.352091	0.189481	0.849716	0.910372	0.543659	0.347829	1.56301	0.118051	0.267513	-0.476945	0.349287	-1.36548	0.172102	NA	1.24871	0.376855	3.31349	0.000921398	0.00164395	2.24737	0.39315	5.71632	1.09e-08	3.64e-08	2.50551
ENSG00000188599	0	1	0	0	0	0	ENSG00000188599.13	p13.11	16	15198178	15225458	48.88	5	pseudogene	nuclear pore complex interacting protein pseudogene 1 [Source:HGNC Symbol;Acc:35407]	NPIPP1	-1	10.6232	0.713969	0.555764	1.28466	0.19891	0.356309	1.36913	0.520368	2.63108	0.00851129	0.0341119	0.760793	0.529411	1.43706	0.150702	NA	0.608338	0.507069	1.19972	0.23025	NA	0.965972	0.522905	1.84732	0.0647011	0.087627	0.31081	0.553529	0.561506	0.574453	0.633932	0.0246188
ENSG00000188828	0	1	0	0	-1	-1	ENSG00000188828.7	q22.2	X	102962152	102983583	47.4	4	protein_coding	glycine receptor, alpha 4 [Source:HGNC Symbol;Acc:31715]	GLRA4	-1	29.5331	0.153506	0.3281	0.467863	0.639883	0.768549	1.06071	0.387326	2.73854	0.00617129	0.0268992	0.627517	0.395194	1.58787	0.112316	0.259163	0.433191	0.374389	1.15706	0.247247	NA	-1.71255	0.34863	-4.91224	9e-07	2.25e-06	-2.61976	0.369002	-7.09956	1.25e-12	6.04e-12	0.616304
ENSG00000188888	-1	0	0	0	1	1	ENSG00000188888.7	q12	17	36481413	36499730	54.81	3	protein_coding	G protein-coupled receptor 179 [Source:HGNC Symbol;Acc:31371]	GPR179	-1	32.9728	-2.08055	0.805179	-2.58395	0.00976746	0.0445228	-0.157099	0.409523	-0.383614	0.701265	0.810481	0.164017	0.407695	0.402305	0.68746	0.809008	-0.321116	0.409682	-0.783817	0.433147	NA	5.5895	0.762239	7.33299	2.25e-13	1.01e-12	3.66605	0.485292	7.55432	4.21e-14	2.29e-13	0.0977727
ENSG00000188981	1	0	0	0	0	0	ENSG00000188981.6	p16.3	4	3246096	3273465	56.63	4	protein_coding	Myb/SANT-like DNA-binding domain containing 1 [Source:HGNC Symbol;Acc:33741]	MSANTD1	1	14.3714	1.62014	0.41363	3.91687	8.97e-05	0.00169305	0.462038	0.380107	1.21555	0.224158	0.377394	-0.109351	0.391435	-0.279359	0.779969	NA	0.571389	0.386669	1.47772	0.139483	NA	-0.186164	0.377497	-0.493154	0.621904	0.669143	0.971933	0.416284	2.33478	0.0195547	0.0302564	0.0654366
ENSG00000189014	1	0	0	0	1	1	ENSG00000189014.6	q11.22	10	47379727	47420712	38.46	2	pseudogene	family with sequence similarity 35, member D, pseudogene [Source:HGNC Symbol;Acc:34038]	FAM35DP	1	8.30373	2.0723	0.928318	2.23232	0.0255938	0.0861479	0.605635	0.48595	1.24629	0.212657	0.36424	0.260105	0.493794	0.526749	0.598368	NA	0.34553	0.485355	0.711911	0.47652	NA	2.54645	0.6093	4.1793	2.92e-05	6.23e-05	4.01312	0.852664	4.70656	2.52e-06	6.59e-06	0
ENSG00000189129	1	0	0	0	0	1	ENSG00000189129.9	q22.3	10	81891438	81905115	50.35	4	protein_coding	placenta-specific 9 [Source:HGNC Symbol;Acc:19255]	PLAC9	1	91.5042	1.05823	0.228205	4.63719	3.53e-06	0.000188468	0.511132	0.209512	2.43963	0.0147023	0.0513215	0.522604	0.209399	2.49573	0.0125699	0.0623018	-0.011472	0.20786	-0.055191	0.955986	0.983723	0.752909	0.214817	3.50488	0.000456808	0.000846681	1.30001	0.223263	5.82276	5.79e-09	2e-08	1.00127
ENSG00000189157	0	1	0	0	0	0	ENSG00000189157.9	q21.1	4	77135193	77204933	41.26	10	protein_coding	family with sequence similarity 47, member E [Source:HGNC Symbol;Acc:34343]	FAM47E	1	35.45	0.682993	0.297691	2.2943	0.021773	0.0771569	1.02772	0.291984	3.51977	0.000431926	0.00351603	0.703758	0.294736	2.38776	0.0169513	0.0763887	0.323957	0.28523	1.13577	0.256051	NA	0.262304	0.288414	0.909469	0.363103	0.416893	-0.0824188	0.301217	-0.273619	0.784377	0.822312	0.0737872
ENSG00000196305	-1	0	0	0	1	1	ENSG00000196305.13	q22.31	9	94972489	95056038	41.23	13	protein_coding	isoleucyl-tRNA synthetase [Source:HGNC Symbol;Acc:5330]	IARS	-1	470.668	-1.15158	0.152365	-7.55804	4.09e-14	2.1e-10	-0.267496	0.142867	-1.87234	0.0611592	0.147838	-0.236281	0.142945	-1.65296	0.0983397	0.238522	-0.0312146	0.143518	-0.217497	0.827821	0.941236	1.97027	0.151208	13.0302	8.24e-39	1.76e-37	1.08619	0.14409	7.53825	4.76e-14	2.58e-13	0.723474
ENSG00000196335	1	0	0	0	1	1	ENSG00000196335.8	p15.3	7	23749786	23872132	37.44	14	protein_coding	serine/threonine kinase 31 [Source:HGNC Symbol;Acc:11407]	STK31	1	19.7323	1.16043	0.433695	2.67568	0.00745768	0.0370989	0.931423	0.26674	3.49187	0.000479649	0.00383146	0.34761	0.274286	1.26733	0.205038	0.381975	0.583812	0.263653	2.21432	0.0268068	NA	2.33407	0.330949	7.05265	1.76e-12	7.32e-12	2.56308	0.387705	6.6109	3.82e-11	1.62e-10	0.0146387
ENSG00000196338	1	0	0	0	0	0	ENSG00000196338.8	q13.1	X	70364681	70391051	52.1	5	protein_coding	neuroligin 3 [Source:HGNC Symbol;Acc:14289]	NLGN3	1	38.0361	1.36337	0.322559	4.22673	2.37e-05	0.000709549	-0.0509436	0.320466	-0.158967	0.873695	0.924874	0.210906	0.317017	0.665283	0.505869	0.675111	-0.26185	0.320026	-0.818215	0.413234	NA	-0.885518	0.317767	-2.78669	0.00532498	0.00856691	0.528797	0.325254	1.6258	0.103992	0.140284	0.220725
ENSG00000196428	0	-1	0	0	-1	-1	ENSG00000196428.8	q25.1	3	150126122	150184218	36.52	7	protein_coding	TSC22 domain family, member 2 [Source:HGNC Symbol;Acc:29095]	TSC22D2	1	466.85	-0.367599	0.170184	-2.16001	0.0307716	0.098363	-1.13559	0.175649	-6.46507	1.01e-10	3.54e-08	-0.757449	0.174572	-4.33889	1.43e-05	0.00066347	-0.378137	0.17809	-2.12329	0.0337297	0.294866	-1.85992	0.175151	-10.619	2.43e-26	2.68e-25	-1.09193	0.170706	-6.39656	1.59e-10	6.36e-10	2.77995
ENSG00000196436	0	1	0	0	0	0	ENSG00000196436.7	q23.1	16	74411776	74425978	45.68	1	protein_coding	nuclear pore complex interacting protein family, member B15 [Source:HGNC Symbol;Acc:34409]	NPIPB15	1	227.291	0.722049	0.423487	1.70501	0.0881927	0.20447	1.65509	0.422708	3.91543	9.02e-05	0.00107597	0.673682	0.423689	1.59004	0.111826	0.258689	0.981403	0.421786	2.32678	0.019977	0.249893	0.641153	0.421908	1.51965	0.128599	0.164402	-0.291884	0.424284	-0.687944	0.491488	0.555459	3.12098
ENSG00000196559	0	1	0	0	1	0	ENSG00000196559.3	p13	11	36290834	36294909	47.23	1	lincRNA	long intergenic non-protein coding RNA 610 [Source:HGNC Symbol;Acc:23262]	LINC00610	-1	9.69258	0.789082	0.503626	1.5668	0.117161	0.248276	1.06314	0.43327	2.45375	0.0141376	0.0498768	0.550074	0.442623	1.24276	0.213957	NA	0.513062	0.42324	1.21223	0.225426	NA	1.11137	0.452486	2.45615	0.0140435	0.0212289	0.837319	0.486897	1.71971	0.0854859	0.117453	0.162307
ENSG00000196611	-1	0	0	0	0	-1	ENSG00000196611.4	q22.2	11	102660651	102668891	39.69	1	protein_coding	matrix metallopeptidase 1 (interstitial collagenase) [Source:HGNC Symbol;Acc:7155]	MMP1	-1	89.9638	-1.16818	0.422526	-2.76475	0.00569667	0.0307308	-0.115016	0.426327	-0.269784	0.787327	0.869346	-0.475024	0.428554	-1.10843	0.267675	0.452844	0.360008	0.429726	0.837761	0.402165	0.723639	-0.355216	0.427056	-0.83178	0.405533	0.459566	-1.40838	0.421794	-3.33902	0.000840755	0.00161217	9.01911
ENSG00000196648	0	1	0	0	0	0	ENSG00000196648.6	q25.2	15	83098710	83108085	47.24	4	protein_coding	golgin A6 family-like 20 [Source:HGNC Symbol;Acc:49391]	GOLGA6L20	1	11.226	0.598494	0.634337	0.943495	0.345428	0.516177	1.62986	0.633114	2.57435	0.0100427	0.0386254	0.657977	0.646968	1.01702	0.309145	NA	0.971884	0.620533	1.56621	0.1173	NA	0.493652	0.618754	0.797816	0.424977	0.479093	-0.537715	0.648422	-0.829267	0.406954	0.471289	0.238774
ENSG00000196656	0	1	0	0	1	0	ENSG00000196656.6	q26	4	114135137	114138326	35.49	3	pseudogene		AC004057.1	-1	58.003	-0.477697	0.216684	-2.20458	0.0274835	0.0903904	1.02271	0.205312	4.98125	6.32e-07	2.15e-05	0.21162	0.211901	0.998675	0.317952	0.505527	0.81109	0.204896	3.95855	7.54e-05	0.0404207	1.09256	0.213149	5.1258	2.96e-07	7.78e-07	-0.407845	0.209052	-1.95093	0.0510654	0.0733891	7.36892
ENSG00000196689	1	0	0	0	-1	0	ENSG00000196689.6	p13.2	17	3468738	3500392	53.02	9	protein_coding	transient receptor potential cation channel, subfamily V, member 1 [Source:HGNC Symbol;Acc:12716]	TRPV1	-1	15.2089	2.14794	0.46618	4.60753	4.07e-06	0.000207263	0.0988282	0.501516	0.197059	0.843782	0.907112	0.293914	0.494306	0.594599	0.552111	0.713981	-0.195086	0.497878	-0.391834	0.695181	NA	-2.24478	0.472391	-4.75196	2.01e-06	4.86e-06	-0.195674	0.495634	-0.394795	0.692994	0.741144	0.127302
ENSG00000196839	1	1	0	0	0	0	ENSG00000196839.8	q13.12	20	43248163	43280874	53.46	9	protein_coding	adenosine deaminase [Source:HGNC Symbol;Acc:186]	ADA	-1	337.218	1.01638	0.4716	2.15518	0.0311478	0.0991942	1.02483	0.472565	2.16866	0.0301084	0.088023	0.353108	0.473104	0.746364	0.455448	0.631815	0.671725	0.472172	1.42263	0.154844	0.513411	-0.721106	0.471354	-1.52986	0.126051	0.161373	-0.729557	0.472809	-1.54302	0.122825	0.16255	2.69646
ENSG00000196935	0	-1	0	0	0	0	ENSG00000196935.4	q14.2	12	64238073	64541613	39.42	7	protein_coding	SLIT-ROBO Rho GTPase activating protein 1 [Source:HGNC Symbol;Acc:17382]	SRGAP1	1	319.186	-0.175799	0.164247	-1.07033	0.284471	0.454095	-1.0093	0.163692	-6.16582	7.01e-10	1.31e-07	-0.803159	0.163175	-4.92207	8.56e-07	9.47e-05	-0.206137	0.165771	-1.2435	0.213682	0.573682	-0.360867	0.166007	-2.17381	0.0297194	0.0426039	0.47263	0.16191	2.91909	0.00351055	0.00616472	0.256665
ENSG00000197061	1	-1	0	0	-1	0	ENSG00000197061.3	p22.2	6	26104104	26104518	51.57	1	protein_coding	histone cluster 1, H4c [Source:HGNC Symbol;Acc:4787]	HIST1H4C	1	31.7109	1.10445	0.393413	2.80736	0.00499498	0.0280789	-1.30897	0.411772	-3.17888	0.00147847	0.00899195	-0.0664541	0.392723	-0.169214	0.865628	0.922258	-1.24252	0.413884	-3.00209	0.00268136	NA	-2.02832	0.41029	-4.94363	7.67e-07	1.93e-06	0.385099	0.39496	0.975032	0.329544	0.391798	14.5654
ENSG00000197146	1	0	0	0	0	0	ENSG00000197146.2	q27	6	167357853	167360151	55.89	1	pseudogene		AL133458.1	-1	23.8142	1.04429	0.357253	2.9231	0.00346566	0.0215575	0.241458	0.338727	0.71284	0.475945	0.629485	-0.00887564	0.341441	-0.0259946	0.979262	0.989169	0.250333	0.341193	0.733699	0.463132	NA	-0.0549733	0.34219	-0.160652	0.872368	0.891925	0.747855	0.354092	2.11204	0.0346834	0.0513782	1.65545
ENSG00000197180	0	1	0	0	0	0	ENSG00000197180.1	q28	X	153656537	153656795	52.51	1	pseudogene		BX936347.1	-1	39.5262	-0.0330741	0.224761	-0.147152	0.883012	0.932587	1.03842	0.230157	4.5118	6.43e-06	0.000134229	0.695781	0.233854	2.97528	0.00292721	0.0239399	0.342643	0.221684	1.54564	0.122192	NA	0.206282	0.224364	0.919411	0.357881	0.411389	-0.865216	0.230605	-3.75193	0.000175478	0.000368935	57.0492
ENSG00000197182	1	0	0	0	0	1	ENSG00000197182.8	q13.31	22	46449749	46509808	56.82	4	protein_coding	hsa-mir-4763 [Source:miRBase;Acc:MI0017404]	FLJ27365	1	84.2919	1.31237	0.236019	5.56046	2.69e-08	7.29e-06	-0.544962	0.228886	-2.38093	0.0172692	0.0580005	-0.39057	0.227577	-1.71621	0.0861235	0.219009	-0.154391	0.231883	-0.665816	0.505529	0.785126	-0.619752	0.231132	-2.68137	0.00733206	0.0115221	1.23758	0.233848	5.29225	1.21e-07	3.63e-07	0.264654
ENSG00000197405	0	1	0	0	-1	-1	ENSG00000197405.3	q13.32	19	47793280	47825323	49.69	3	protein_coding	complement component 5a receptor 1 [Source:HGNC Symbol;Acc:1338]	C5AR1	1	17.3537	0.722647	0.401954	1.79783	0.0722033	0.177295	1.41645	0.464257	3.051	0.00228079	0.012479	1.00682	0.472212	2.13213	0.0329961	0.118517	0.409631	0.436935	0.937511	0.348496	NA	-1.30443	0.413682	-3.15322	0.00161481	0.00279294	-1.99823	0.453855	-4.40279	1.07e-05	2.61e-05	0.11877
ENSG00000197421	1	0	0	0	-1	0	ENSG00000197421.5	q11.21	22	18761178	18830912	47.96	4	pseudogene	gamma-glutamyltransferase 3 pseudogene [Source:HGNC Symbol;Acc:4252]	GGT3P	-1	46.5923	1.30479	0.355602	3.66923	0.00024328	0.00344924	0.140202	0.363422	0.385784	0.699657	0.809046	0.249581	0.360243	0.692813	0.488427	0.660094	-0.109378	0.36172	-0.302384	0.762359	NA	-1.27446	0.356166	-3.57829	0.000345854	0.000650047	-0.109878	0.362859	-0.302812	0.762033	0.803051	0.163729
ENSG00000197506	-1	0	0	0	1	1	ENSG00000197506.6	q21.33	9	86890372	86955672	42.61	3	protein_coding	solute carrier family 28 (concentrative nucleoside transporter), member 3 [Source:HGNC Symbol;Acc:16484]	SLC28A3	-1	197.034	-1.00835	0.366544	-2.75096	0.00594216	0.0316371	-0.140682	0.20568	-0.683986	0.493984	0.645746	-0.481519	0.206641	-2.33022	0.0197944	0.0845767	0.340837	0.207166	1.64524	0.0999205	0.436431	5.70602	0.331571	17.2091	2.27e-66	1.47e-64	4.83835	0.258535	18.7145	3.77e-78	3.31e-76	0.0548537
ENSG00000197550	1	0	0	0	-1	-1	ENSG00000197550.3	q21.11	9	69830288	69848759	34.15	1	pseudogene		RP11-460N11.2	1	18.0361	1.35821	0.40437	3.35883	0.000782742	0.00755177	0.0612075	0.481753	0.127052	0.898899	0.941025	0.0286212	0.481657	0.0594225	0.952616	0.974474	0.0325863	0.486633	0.0669629	0.946611	NA	-2.81213	0.442996	-6.34799	2.18e-10	7.57e-10	-1.51513	0.446511	-3.39327	0.000690632	0.00134019	0.290873
ENSG00000197768	1	0	0	0	-1	0	ENSG00000197768.6	q34.3	9	140145713	140147934	65.98	2	protein_coding	chromosome 9 open reading frame 173 [Source:HGNC Symbol;Acc:37285]	C9orf173	1	93.1518	1.06725	0.315095	3.38706	0.000706459	0.0070736	0.909884	0.323262	2.8147	0.00488227	0.0224456	0.727474	0.32361	2.248	0.0245762	0.0979319	0.18241	0.319043	0.571741	0.567498	0.822836	-1.07366	0.315597	-3.40201	0.000668918	0.00121276	-0.916302	0.322768	-2.83889	0.00452712	0.00780716	12.0905
ENSG00000197914	1	0	0	0	0	0	ENSG00000197914.2	p22.1	6	27798952	27799305	62.71	1	protein_coding	histone cluster 1, H4k [Source:HGNC Symbol;Acc:4784]	HIST1H4K	-1	11.9008	1.63794	0.422217	3.87937	0.000104728	0.00190707	0.713974	0.404765	1.76392	0.0777453	0.176364	-0.0959613	0.425626	-0.225459	0.821622	NA	0.809935	0.413417	1.95912	0.0500984	NA	-0.427992	0.389373	-1.09918	0.271689	0.322539	0.49597	0.436641	1.13588	0.256008	0.313188	4.42691
ENSG00000197989	0	1	0	0	0	-1	ENSG00000197989.9	p35.3	1	28905050	28909495	51.03	15	antisense	small nucleolar RNA host gene 12 (non-protein coding) [Source:HGNC Symbol;Acc:30062]	SNHG12	-1	377.636	0.77606	0.394782	1.9658	0.0493221	0.136168	1.6855	0.396273	4.25339	2.11e-05	0.000344266	0.931762	0.396871	2.34777	0.0188862	0.0822076	0.75374	0.395086	1.90779	0.0564189	0.35349	-0.330228	0.394498	-0.837082	0.402546	0.456611	-1.23967	0.396555	-3.1261	0.00177141	0.00324995	22.2566
ENSG00000198298	-1	0	0	0	1	1	ENSG00000198298.8	q11.21	10	44101855	44113351	40.92	5	protein_coding	zinc finger protein 485 [Source:HGNC Symbol;Acc:23440]	ZNF485	1	10.9563	-1.52344	0.58788	-2.59142	0.00955803	0.0439418	0.436696	0.386585	1.12963	0.258634	0.417386	0.41791	0.386738	1.0806	0.279874	NA	0.0187865	0.382123	0.0491636	0.960789	NA	2.9685	0.562289	5.27932	1.3e-07	3.51e-07	1.00836	0.423236	2.38251	0.0171952	0.0268379	0.116835
ENSG00000198417	0	1	1	0	1	1	ENSG00000198417.5	q12.2	16	56691606	56694610	51.88	5	protein_coding	metallothionein 1F [Source:HGNC Symbol;Acc:7398]	MT1F	1	145.404	0.940478	0.328845	2.85995	0.00423714	0.0250464	1.76953	0.283366	6.24468	4.25e-10	9.32e-08	1.03317	0.284558	3.6308	0.000282549	0.00471259	0.736359	0.279897	2.63082	0.00851797	0.189389	3.04949	0.301003	10.1311	4.02e-24	3.86e-23	2.22043	0.313732	7.07748	1.47e-12	7.01e-12	3.65054
ENSG00000198467	0	1	0	0	0	0	ENSG00000198467.9	p13.3	9	35681989	35691017	56.38	8	protein_coding	tropomyosin 2 (beta) [Source:HGNC Symbol;Acc:12011]	TPM2	-1	116.162	0.455266	0.30912	1.47278	0.14081	0.280761	1.23862	0.307967	4.02192	5.77e-05	0.00075893	0.710789	0.309372	2.29752	0.0215891	0.0899407	0.527828	0.305909	1.72544	0.0844474	0.410346	0.450371	0.306775	1.46808	0.142081	0.179976	-0.33298	0.310308	-1.07306	0.283242	0.342202	2.95062
ENSG00000198488	0	-1	-1	0	1	1	ENSG00000198488.6	q13.5	11	76745385	76753096	53.66	4	protein_coding	UDP-GlcNAc:betaGal beta-1,3-N-acetylglucosaminyltransferase 6 (core 3 synthase) [Source:HGNC Symbol;Acc:24141]	B3GNT6	1	34.4187	-0.655252	0.401256	-1.633	0.102469	0.226862	-1.59311	0.351226	-4.53585	5.74e-06	0.00012332	-1.41732	0.350109	-4.04821	5.16e-05	0.00153073	-0.175795	0.363479	-0.483645	0.628638	NA	1.22884	0.395904	3.10388	0.00191004	0.00327371	2.1667	0.357229	6.06529	1.32e-09	4.84e-09	0.348353
ENSG00000198518	1	0	1	0	0	0	ENSG00000198518.5	p22.2	6	26204858	26206266	46.13	1	protein_coding	histone cluster 1, H4e [Source:HGNC Symbol;Acc:4790]	HIST1H4E	1	35.214	1.67045	0.329986	5.06218	4.14e-07	4.79e-05	0.724196	0.318325	2.27502	0.0229045	0.0716799	1.18187	0.313139	3.77427	0.00016048	0.00327582	-0.457675	0.306283	-1.49429	0.135101	NA	-0.398322	0.310818	-1.28153	0.200008	0.245619	0.547927	0.337132	1.62526	0.104107	0.140402	4.4489
ENSG00000198520	1	1	0	0	1	1	ENSG00000198520.6	p34.1	1	45140364	45191263	47.54	20	protein_coding	chromosome 1 open reading frame 228 [Source:HGNC Symbol;Acc:34345]	C1orf228	1	167.458	1.00875	0.305164	3.30559	0.000947761	0.00861901	1.0235	0.285433	3.58577	0.000336083	0.00290673	0.569603	0.286038	1.99136	0.0464418	0.146998	0.453896	0.284604	1.59483	0.110749	0.452459	2.10661	0.292378	7.20508	5.8e-13	2.52e-12	2.09186	0.298577	7.0061	2.45e-12	1.15e-11	0.338671
ENSG00000198576	-1	0	0	0	1	1	ENSG00000198576.2	q24.3	8	143692405	143696833	66.99	2	protein_coding	activity-regulated cytoskeleton-associated protein [Source:HGNC Symbol;Acc:648]	ARC	-1	73.316	-1.56452	0.574391	-2.72379	0.00645368	0.033509	0.121085	0.264719	0.457411	0.647376	0.77152	0.279583	0.264135	1.05849	0.289834	0.475906	-0.158498	0.26444	-0.599373	0.548924	0.811246	5.91498	0.528246	11.1974	4.2e-29	5.45e-28	4.22937	0.348092	12.1501	5.73e-34	1.05e-32	0.151643
ENSG00000198590	0	1	0	0	0	-1	ENSG00000198590.7	p22.2	3	37427760	37476988	42.19	8	protein_coding	chromosome 3 open reading frame 35 [Source:HGNC Symbol;Acc:24082]	C3orf35	1	19.9391	0.255039	0.384899	0.662614	0.507578	0.663291	1.04889	0.418627	2.50555	0.012226	0.0445369	0.802384	0.421978	1.90148	0.0572386	0.167937	0.24651	0.403104	0.61153	0.540849	NA	-0.723162	0.393454	-1.83799	0.0660646	0.0893005	-1.51702	0.410597	-3.69466	0.000220182	0.000457109	0.154619
ENSG00000198712	0	0	1	0	0	0	ENSG00000198712.1		MT	7586	8269	46.2	1	protein_coding	mitochondrially encoded cytochrome c oxidase II [Source:HGNC Symbol;Acc:7421]	MT-CO2	1	255282	0.823923	0.204638	4.02626	5.67e-05	0.00124784	0.696467	0.204638	3.40341	0.000665504	0.00492922	1.04324	0.204637	5.09799	3.43e-07	4.97e-05	-0.346771	0.204636	-1.69457	0.0901563	0.418094	-0.35607	0.204637	-1.74001	0.081857	0.108942	-0.228614	0.204639	-1.11716	0.263927	0.321695	91616.9
ENSG00000198727	1	0	0	0	0	0	ENSG00000198727.2		MT	14747	15887	46.28	1	protein_coding	mitochondrially encoded cytochrome b [Source:HGNC Symbol;Acc:7427]	MT-CYB	1	262910	1.18335	0.292214	4.0496	5.13e-05	0.00116471	0.391855	0.292214	1.34098	0.179926	0.323425	0.905538	0.292214	3.09889	0.00194246	0.0180106	-0.513683	0.292213	-1.75791	0.0787635	0.401751	-0.900324	0.292213	-3.08105	0.00206272	0.00352165	-0.10883	0.292215	-0.372432	0.709571	0.756223	56354.7
ENSG00000198744	1	0	0	0	-1	0	ENSG00000198744.5	p36.33	1	569756	570302	48.26	1	pseudogene		RP5-857K21.11	1	55.8885	1.27027	0.308111	4.12278	3.74e-05	0.000941567	0.42623	0.316161	1.34814	0.177613	0.319977	0.95292	0.311734	3.05684	0.00223686	0.0198091	-0.52669	0.309728	-1.70049	0.0890387	0.41569	-1.17323	0.308284	-3.80567	0.000141423	0.000279735	-0.329183	0.315996	-1.04173	0.297536	0.357672	24.9659
ENSG00000198763	1	0	1	0	0	0	ENSG00000198763.3		MT	4470	5511	42.99	1	protein_coding	mitochondrially encoded NADH dehydrogenase 2 [Source:HGNC Symbol;Acc:7456]	MT-ND2	1	170094	1.05872	0.197593	5.35811	8.41e-08	1.66e-05	0.99227	0.197593	5.02178	5.12e-07	1.85e-05	1.30584	0.197592	6.60875	3.88e-11	1.83e-07	-0.313567	0.197589	-1.58697	0.11252	0.454427	-0.285321	0.19759	-1.444	0.148738	0.18765	-0.218866	0.197596	-1.10764	0.268015	0.32619	34024.5
ENSG00000198840	0	1	1	0	0	0	ENSG00000198840.2		MT	10059	10404	40.17	1	protein_coding	mitochondrially encoded NADH dehydrogenase 3 [Source:HGNC Symbol;Acc:7458]	MT-ND3	1	70322.3	0.583419	0.217582	2.68137	0.00733207	0.0365984	1.22428	0.217591	5.62651	1.84e-08	1.42e-06	1.18689	0.21759	5.45468	4.91e-08	1.48e-05	0.0373891	0.21758	0.171841	0.863563	0.953661	-0.272613	0.217581	-1.25293	0.210231	0.256819	-0.91347	0.217592	-4.19808	2.69e-05	6.27e-05	65837.4
ENSG00000198886	1	0	0	0	0	0	ENSG00000198886.2		MT	10760	12137	44.27	1	protein_coding	mitochondrially encoded NADH dehydrogenase 4 [Source:HGNC Symbol;Acc:7459]	MT-ND4	1	404691	1.12668	0.232904	4.83754	1.31e-06	0.000100272	0.473575	0.232905	2.03334	0.0420179	0.112819	0.966974	0.232904	4.15181	3.3e-05	0.00112683	-0.493398	0.232904	-2.11847	0.0341356	0.294915	-0.794875	0.232904	-3.41289	0.000642774	0.00116936	-0.141767	0.232905	-0.60869	0.54273	0.604016	69211
ENSG00000198888	1	0	1	0	0	0	ENSG00000198888.2		MT	3307	4262	47.7	1	protein_coding	mitochondrially encoded NADH dehydrogenase 1 [Source:HGNC Symbol;Acc:7455]	MT-ND1	1	137557	1.23184	0.237023	5.19713	2.02e-07	3.21e-05	0.677796	0.237024	2.85961	0.00424162	0.0200954	1.10949	0.237022	4.68097	2.86e-06	0.000203405	-0.431699	0.23702	-1.82136	0.0685524	0.380442	-0.623212	0.237021	-2.62936	0.00855467	0.0133155	-0.0691668	0.237026	-0.291811	0.770431	0.810716	35552.8
ENSG00000198938	1	0	0	0	0	0	ENSG00000198938.2		MT	9207	9990	46.56	1	protein_coding	mitochondrially encoded cytochrome c oxidase III [Source:HGNC Symbol;Acc:7422]	MT-CO3	1	239584	1.06555	0.303211	3.51421	0.000441069	0.00513585	0.390964	0.303212	1.28941	0.197257	0.345739	0.782158	0.303211	2.57958	0.00989201	0.053141	-0.391194	0.303211	-1.29017	0.196991	0.559317	-0.751772	0.303211	-2.47937	0.0131615	0.0199821	-0.0771883	0.303212	-0.254568	0.799057	0.835479	61841.2
ENSG00000203276	1	0	0	0	0	1	ENSG00000203276.2	p32.3	1	54498816	54500553	48.16	1	pseudogene		AL353898.2	-1	8.45059	1.68353	0.635132	2.65067	0.00803319	0.0389949	-1.1266	0.591014	-1.90622	0.056622	0.139688	0.198779	0.556409	0.357253	0.720902	NA	-1.32538	0.591158	-2.24201	0.0249608	NA	-0.895639	0.605061	-1.48025	0.138808	0.176221	1.91449	0.621865	3.07863	0.00207955	0.00377384	0.515247
ENSG00000203400	1	1	1	0	0	-1	ENSG00000203400.3	q13.1	11	64657298	64657758	53.36	1	pseudogene		AP001187.1	-1	165.572	1.03434	0.430065	2.40508	0.0161688	0.0629944	2.35745	0.439114	5.36865	7.93e-08	4.47e-06	1.79342	0.440027	4.0757	4.59e-05	0.00142003	0.564033	0.430872	1.30905	0.190517	0.552711	-0.669956	0.429422	-1.56013	0.118728	0.152748	-1.99307	0.439736	-4.53242	5.83e-06	1.47e-05	72.8443
ENSG00000204257	0	1	0	0	-1	-1	ENSG00000204257.10	p21.32	6	32916390	32936871	43.69	9	protein_coding	major histocompatibility complex, class II, DM alpha [Source:HGNC Symbol;Acc:4934]	HLA-DMA	-1	330.802	-0.0681759	0.28147	-0.242214	0.808615	0.883072	1.05038	0.286443	3.66698	0.000245434	0.00227234	0.697897	0.287024	2.43149	0.0150367	0.0704943	0.352484	0.28498	1.23687	0.216134	0.576977	-1.23293	0.283151	-4.3543	1.33e-05	2.96e-05	-2.35148	0.284782	-8.25715	1.49e-16	9.7e-16	6.4161
ENSG00000204314	0	1	0	0	1	1	ENSG00000204314.6	p21.32	6	32116136	32122150	58.57	13	protein_coding	proline-rich transmembrane protein 1 [Source:HGNC Symbol;Acc:13943]	PRRT1	-1	44.4839	0.863846	0.343466	2.51508	0.0119004	0.0510009	1.05483	0.303003	3.48127	0.000499042	0.00395484	0.796438	0.304133	2.61872	0.00882605	0.0495063	0.258396	0.298111	0.866777	0.386064	NA	1.55534	0.316706	4.91098	9.06e-07	2.26e-06	1.36435	0.331122	4.12038	3.78e-05	8.66e-05	0.930486
ENSG00000204323	1	0	0	0	0	0	ENSG00000204323.5	q25.1	17	73629514	73637484	60.02	3	protein_coding	small integral membrane protein 5 [Source:HGNC Symbol;Acc:40030]	SMIM5	1	827.978	1.07714	0.209291	5.14663	2.65e-07	3.71e-05	0.326082	0.209032	1.55996	0.118768	0.239139	0.126588	0.209123	0.60533	0.54496	0.70836	0.199493	0.209054	0.954269	0.339947	0.681815	-0.473596	0.20887	-2.26742	0.0233645	0.0339943	0.277466	0.209452	1.32472	0.185265	0.235084	27.5245
ENSG00000204334	0	1	0	0	0	-1	ENSG00000204334.7	q31.1	2	171640296	171655481	37.22	1	protein_coding	glutamate-rich 2 [Source:HGNC Symbol;Acc:44395]	ERICH2	1	8.35764	0.331686	0.479467	0.691781	0.489075	0.646533	1.6726	0.549451	3.04412	0.0023336	0.0126956	0.642876	0.58107	1.10637	0.268568	NA	1.02972	0.523794	1.96589	0.0493117	NA	-0.440732	0.485144	-0.908456	0.363637	0.417382	-1.78164	0.544474	-3.27223	0.00106704	0.00201714	0.162164
ENSG00000204435	0	1	0	0	0	-1	ENSG00000204435.9	p21.33	6	31633013	31638120	52.7	8	protein_coding	casein kinase 2, beta polypeptide [Source:HGNC Symbol;Acc:2460]	CSNK2B	1	46.0811	0.17446	0.272507	0.640206	0.522039	0.675071	1.26205	0.283143	4.45728	8.3e-06	0.000164188	0.708552	0.287811	2.46187	0.0138216	0.0664007	0.553496	0.275499	2.00907	0.0445297	NA	-0.0879305	0.272746	-0.32239	0.747157	0.783452	-1.17552	0.282924	-4.15489	3.25e-05	7.5e-05	3.94455
ENSG00000204444	0	1	0	0	0	0	ENSG00000204444.6	p21.33	6	31620193	31625987	50.15	3	protein_coding	apolipoprotein M [Source:HGNC Symbol;Acc:13916]	APOM	1	34.5934	0.159069	0.352195	0.451649	0.651522	0.776822	1.27143	0.354544	3.5861	0.000335656	0.00290525	0.497089	0.361171	1.37633	0.168721	0.338423	0.774342	0.350042	2.21214	0.026957	NA	0.322452	0.349181	0.923452	0.355772	0.409516	-0.789911	0.357539	-2.2093	0.0271539	0.041007	2.62701
ENSG00000204511	0	-1	0	0	-1	1	ENSG00000204511.2	p21.33	6	31496494	31498009	57.45	1	protein_coding	mitochondrial coiled-coil domain 1 [Source:HGNC Symbol;Acc:20668]	MCCD1	1	10.1441	1.01611	0.584771	1.73763	0.0822764	0.194749	-2.63949	0.634952	-4.15699	3.22e-05	0.000485408	-1.6172	0.587473	-2.75281	0.00590862	NA	-1.02229	0.667308	-1.53196	0.125533	NA	-2.28446	0.644668	-3.54363	0.000394661	0.000736467	1.37114	0.574128	2.38821	0.0169306	0.0264734	1.1814
ENSG00000204542	-1	0	0	0	0	-1	ENSG00000204542.2	p21.33	6	31079000	31080336	57.74	1	protein_coding	chromosome 6 open reading frame 15 [Source:HGNC Symbol;Acc:13927]	C6orf15	-1	7.97358	-1.31128	0.567463	-2.31077	0.0208456	0.0749418	0.291543	0.580416	0.502301	0.615456	0.746329	0.666159	0.570545	1.16758	0.242974	NA	-0.374616	0.56684	-0.660885	0.508686	NA	0.223386	0.595858	0.374898	0.707736	0.748397	-1.37943	0.551532	-2.50109	0.0123811	0.0198462	2.67913
ENSG00000204872	1	0	0	0	-1	-1	ENSG00000204872.2	p13.1	2	73927754	73928432	57	1	pseudogene		AC092653.5	-1	20.731	1.12204	0.466169	2.40693	0.0160871	0.0628158	0.976507	0.523283	1.86612	0.062025	0.149414	0.307397	0.536851	0.572592	0.566921	0.72512	0.66911	0.518085	1.29151	0.196528	NA	-2.05566	0.482592	-4.25962	2.05e-05	4.44e-05	-1.91013	0.508451	-3.75676	0.000172126	0.000362286	12.8588
ENSG00000204876	0	-1	0	0	-1	-1	ENSG00000204876.4	q36.3	7	155755326	155759037	50.67	1	protein_coding	Uncharacterized protein [Source:UniProtKB/TrEMBL;Acc:E9PBC9]	AC021218.2	1	440.921	0.0536185	0.180871	0.296446	0.766889	0.856439	-1.03243	0.186045	-5.54938	2.87e-08	1.97e-06	-0.893323	0.185682	-4.81104	1.5e-06	0.000134724	-0.139111	0.188743	-0.737041	0.461097	0.760476	-2.12283	0.185207	-11.4619	2.05e-30	2.85e-29	-1.03677	0.181732	-5.70497	1.16e-08	3.89e-08	57.4162
ENSG00000205078	0	1	0	0	1	0	ENSG00000205078.5	q23.1	16	77233294	77247112	46.1	3	protein_coding	synaptonemal complex central element protein 1-like [Source:HGNC Symbol;Acc:37236]	SYCE1L	1	101.194	0.145507	0.27972	0.520189	0.602932	0.740369	1.03182	0.271152	3.80533	0.000141616	0.00151592	0.748741	0.271935	2.75339	0.00589825	0.0378026	0.283084	0.268823	1.05305	0.292318	0.650305	1.13186	0.274924	4.11699	3.84e-05	8.09e-05	0.245543	0.276034	0.889541	0.373712	0.437607	1.50665
ENSG00000205147	1	0	0	0	-1	0	ENSG00000205147.3	p13.3	19	4041127	4043154	58.68	1	protein_coding		AC016586.1	-1	22.6748	1.39723	0.364467	3.83364	0.000126262	0.00215853	-0.517753	0.386477	-1.33967	0.180352	0.323812	0.208961	0.370278	0.564334	0.572527	0.729166	-0.726713	0.385732	-1.88398	0.0595672	NA	-1.83525	0.376936	-4.86887	1.12e-06	2.78e-06	0.0797349	0.374326	0.213009	0.83132	0.863106	1.98706
ENSG00000205155	0	1	1	0	0	-1	ENSG00000205155.3	q13.12	19	36236015	36237911	55.77	3	protein_coding	presenilin enhancer gamma secretase subunit [Source:HGNC Symbol;Acc:30100]	PSENEN	1	61.671	0.0338967	0.269423	0.125812	0.89988	0.943466	1.45483	0.279505	5.20502	1.94e-07	8.95e-06	1.04055	0.281898	3.69124	0.000223167	0.00408764	0.414277	0.270038	1.53414	0.124994	0.471239	0.0078788	0.269867	0.0291951	0.976709	0.980558	-1.41305	0.279082	-5.06322	4.12e-07	1.17e-06	12.5096
ENSG00000205213	0	0	-1	0	0	0	ENSG00000205213.9	p14.1	11	27387508	27494322	39.08	6	protein_coding	leucine-rich repeat containing G protein-coupled receptor 4 [Source:HGNC Symbol;Acc:13299]	LGR4	-1	1402.8	-0.538006	0.196204	-2.74208	0.00610522	0.0323221	-0.976507	0.196862	-4.96036	7.04e-07	2.37e-05	-1.05866	0.197039	-5.37283	7.75e-08	2.07e-05	0.0821515	0.197694	0.415548	0.677741	0.88116	-0.952599	0.19704	-4.83454	1.33e-06	3.28e-06	-0.514097	0.196025	-2.62261	0.00872599	0.0143987	4.32177
ENSG00000205233	1	0	0	0	0	1	NA	NA	NA	NA	NA	NA	NA	NA	NA	NA	NA	10.2113	1.81261	0.51309	3.53272	0.000411307	0.0049079	0.445731	0.417302	1.06812	0.285464	0.447775	0.434437	0.416321	1.04351	0.29671	NA	0.0112931	0.410706	0.0274967	0.978064	NA	0.350795	0.42956	0.816638	0.414135	0.468313	1.71767	0.503642	3.41049	0.000648452	0.00126409	0.209523
ENSG00000205358	1	1	1	0	1	1	ENSG00000205358.3	q13	16	56703726	56705041	54.64	2	protein_coding	metallothionein 1H [Source:HGNC Symbol;Acc:7400]	MT1H	1	42.4208	1.41989	0.631319	2.24908	0.0245075	0.0836457	2.35434	0.511294	4.60468	4.13e-06	9.55e-05	1.27836	0.521111	2.45314	0.0141616	0.0675078	1.07598	0.482959	2.2279	0.0258872	NA	3.6773	0.546084	6.73394	1.65e-11	6.34e-11	2.74284	0.603777	4.54281	5.55e-06	1.4e-05	1.70118
ENSG00000205364	0	1	0	0	1	1	ENSG00000205364.3	q12.2	16	56666145	56667898	59.35	2	protein_coding	metallothionein 1M [Source:HGNC Symbol;Acc:14296]	MT1M	1	16.8687	1.51813	0.718567	2.11273	0.0346243	0.106871	2.48986	0.536352	4.64222	3.45e-06	8.34e-05	0.835268	0.560243	1.4909	0.135987	0.293262	1.65459	0.512237	3.23013	0.00123733	NA	3.6165	0.587928	6.15126	7.69e-10	2.54e-09	2.64477	0.679292	3.89343	9.88e-05	0.000215011	0.765821
ENSG00000205485	1	0	0	0	0	0	ENSG00000205485.9	q11.23	7	76178677	76257299	41.83	4	pseudogene		AC004980.7	1	58.8214	1.00315	0.228969	4.38116	1.18e-05	0.000428903	0.373602	0.224116	1.66701	0.095513	0.204962	0.721098	0.220862	3.26492	0.00109493	0.0120146	-0.347496	0.219302	-1.58455	0.113068	0.454427	-0.303309	0.222604	-1.36255	0.173025	0.215619	0.326238	0.230496	1.41538	0.156958	0.202561	0.170847
ENSG00000205559	1	0	0	0	0	0	ENSG00000205559.3	q13.33	22	51021455	51022306	63.15	1	antisense	CHKB antisense RNA 1 (head to head) [Source:HGNC Symbol;Acc:40146]	CHKB-AS1	1	12.642	1.02046	0.44862	2.27467	0.0229259	0.0799157	0.19397	0.416637	0.465561	0.64153	0.767024	0.0743045	0.418868	0.177394	0.859199	NA	0.119666	0.419023	0.285582	0.775198	NA	0.0611833	0.424219	0.144226	0.885322	0.902948	0.887674	0.441574	2.01025	0.0444047	0.0644191	2.36488
ENSG00000205790	1	0	0	0	-1	0	ENSG00000205790.1	p13.3	19	4679294	4685960	59.26	1	antisense		AC005594.3	1	23.9688	1.21726	0.308867	3.94106	8.11e-05	0.00156828	0.0380444	0.328654	0.115758	0.907844	0.946814	0.299985	0.322522	0.930124	0.352307	0.538101	-0.261941	0.326211	-0.80298	0.421986	NA	-1.39593	0.315212	-4.42854	9.49e-06	2.13e-05	-0.216713	0.32259	-0.67179	0.501718	0.565191	0.940228
ENSG00000206176	0	1	0	0	0	0	ENSG00000206176.5	q11.21	22	20378814	20380440	69.39	6	lincRNA		AC023490.1	1	64.7626	0.431826	0.216414	1.99537	0.046002	0.129845	1.1511	0.214644	5.36286	8.19e-08	4.53e-06	0.754331	0.217178	3.47334	0.000514031	0.00714052	0.396774	0.208545	1.90258	0.0570949	0.35443	0.328936	0.211255	1.55706	0.119456	0.153608	-0.390342	0.219774	-1.7761	0.0757158	0.105185	9.76959
ENSG00000211451	0	1	0	0	1	0	ENSG00000211451.7	q21.1	1	145509752	145516076	44.55	5	pseudogene	gonadotropin-releasing hormone (type 2) receptor 2 [Source:HGNC Symbol;Acc:16341]	GNRHR2	-1	8.5111	-0.453201	0.639238	-0.708971	0.478343	0.637568	1.15332	0.508146	2.26967	0.0232277	0.0724111	1.27818	0.505898	2.52655	0.011519	NA	-0.124852	0.482762	-0.258621	0.795928	NA	2.27723	0.595562	3.82367	0.000131481	0.000261246	0.670708	0.559092	1.19964	0.230281	0.285395	0.0353952
ENSG00000211454	0	1	0	0	-1	-1	ENSG00000211454.9	p36.13	1	19592476	19600688	52.23	4	polymorphic_pseudogene	aldo-keto reductase family 7-like [Source:HGNC Symbol;Acc:24056]	AKR7L	-1	484.495	0.816651	0.277534	2.94253	0.0032554	0.0205755	1.13699	0.279872	4.06252	4.85e-05	0.000663195	0.666766	0.280325	2.37854	0.0173813	0.0775865	0.470223	0.278941	1.68574	0.0918459	0.422112	-1.05351	0.277863	-3.79147	0.000149761	0.0002952	-1.37385	0.279545	-4.91458	8.9e-07	2.45e-06	20.8256
ENSG00000212694	1	1	0	0	0	0	ENSG00000212694.4	q24.31	12	122233173	122241812	58.94	13	lincRNA		AC084018.1	-1	279.404	1.19366	0.414509	2.8797	0.00398056	0.0238787	1.09506	0.414756	2.64025	0.00828448	0.0333659	0.650838	0.415165	1.56766	0.11696	0.265975	0.444222	0.414117	1.0727	0.283408	0.644104	-0.339575	0.413686	-0.820851	0.411731	0.465903	-0.240973	0.415577	-0.57985	0.562016	0.622621	5.85599
ENSG00000212939	0	-1	0	0	1	1	ENSG00000212939.2	q13.33	22	49942329	49950121	57.86	1	antisense		RP1-29C18.10	1	11.2492	-2.06998	1.07963	-1.91731	0.0551988	0.147229	-1.98109	0.48757	-4.06319	4.84e-05	0.000661874	-0.941248	0.459225	-2.04964	0.0403994	NA	-1.03984	0.504247	-2.06217	0.0391916	NA	4.76063	0.957994	4.96938	6.72e-07	1.7e-06	4.67175	0.695931	6.71295	1.91e-11	8.31e-11	0.0861831
ENSG00000213025	0	1	1	0	0	0	ENSG00000213025.2	q21.3	10	70392128	70392484	44.26	1	pseudogene	COX20 cytochrome C oxidase assembly factor pseudogene 1 [Source:HGNC Symbol;Acc:31435]	COX20P1	1	15.22	0.206284	0.340907	0.605104	0.54511	0.693577	1.0299	0.357	2.88488	0.00391557	0.0189359	1.13781	0.354102	3.21323	0.00131251	0.0136518	-0.10791	0.330273	-0.326729	0.743873	NA	-0.0199661	0.339829	-0.0587534	0.953149	0.960649	-0.843585	0.358134	-2.3555	0.0184978	0.0287368	12.542
ENSG00000213145	1	0	0	0	0	0	ENSG00000213145.5	q32.33	14	105952654	105955284	68.07	6	protein_coding	cysteine-rich protein 1 (intestinal) [Source:HGNC Symbol;Acc:2360]	CRIP1	1	9.56051	1.3094	0.553175	2.36706	0.0179299	0.0674412	1.03495	0.511255	2.02433	0.0429361	0.114424	0.738388	0.515781	1.43159	0.15226	NA	0.296562	0.497051	0.596643	0.550746	NA	0.396956	0.507829	0.781674	0.434406	0.488612	0.671406	0.556625	1.20621	0.227737	0.282652	0.765821
ENSG00000213212	1	0	0	0	-1	0	ENSG00000213212.3	q34.3	9	139707240	139709988	49.55	1	pseudogene	nucleolin pseudogene 1 [Source:HGNC Symbol;Acc:35472]	NCLP1	-1	72.3762	1.22988	0.357075	3.44431	0.000572515	0.00613169	-0.108948	0.365717	-0.297902	0.765778	0.854709	0.354334	0.361209	0.980967	0.326609	0.514139	-0.463281	0.36414	-1.27226	0.20328	0.564242	-1.64049	0.360902	-4.54552	5.48e-06	1.26e-05	-0.301662	0.361944	-0.833449	0.404591	0.469039	10.017
ENSG00000213240	0	-1	0	0	0	1	ENSG00000213240.7	q21.1	1	145209119	145291972	39.19	4	protein_coding	notch 2 N-terminal like [Source:HGNC Symbol;Acc:31862]	NOTCH2NL	1	28.4998	-0.488853	0.480601	-1.01717	0.309073	0.479087	-1.38073	0.458308	-3.01268	0.00258956	0.0137533	-0.883895	0.453169	-1.95048	0.0511195	0.156513	-0.496839	0.467825	-1.06202	0.288227	NA	0.398773	0.484398	0.823234	0.410375	0.464608	1.29065	0.454211	2.84153	0.00448976	0.0077488	0.0459347
ENSG00000213366	1	1	0	0	1	1	ENSG00000213366.8	p13.3	1	110210644	110252171	46.7	14	protein_coding	glutathione S-transferase mu 2 (muscle) [Source:HGNC Symbol;Acc:4634]	GSTM2	1	404.856	1.09312	0.290778	3.75928	0.000170406	0.00269718	1.19171	0.287228	4.14901	3.34e-05	0.000496796	0.913084	0.287388	3.17718	0.00148713	0.0147848	0.27863	0.286522	0.972456	0.330824	0.674842	1.11495	0.287889	3.87283	0.00010758	0.000215933	1.01635	0.290127	3.50312	0.000459842	0.000914508	1.35306
ENSG00000213693	1	0	0	0	0	0	ENSG00000213693.4	p11.2	11	43919006	43921186	50.02	1	pseudogene	SEC14-like 1 pseudogene 1 [Source:HGNC Symbol;Acc:44189]	SEC14L1P1	1	11.1816	1.08768	0.415021	2.62078	0.00877282	0.0413211	0.14811	0.382057	0.387666	0.698263	0.808011	0.319623	0.377697	0.846241	0.397418	NA	-0.171512	0.379038	-0.452494	0.650913	NA	-0.121903	0.38759	-0.314515	0.75313	0.788746	0.817666	0.409989	1.99436	0.0461127	0.066708	0.821183
ENSG00000213865	1	1	0	0	0	0	ENSG00000213865.3	q13.1	8	67579850	67597799	40.76	5	protein_coding	chromosome 8 open reading frame 44 [Source:HGNC Symbol;Acc:25646]	C8orf44	1	17.2618	1.32312	0.359835	3.67703	0.000235969	0.00336732	1.23861	0.346087	3.57888	0.00034507	0.0029661	0.787037	0.352901	2.23019	0.0257346	0.100868	0.451568	0.331534	1.36206	0.17318	NA	0.100842	0.330951	0.304705	0.760591	0.795314	0.185361	0.373971	0.495656	0.620137	0.676621	0.0997771
ENSG00000213930	0	1	0	0	0	0	ENSG00000213930.7	p13.3	9	34638130	34651032	50.16	29	protein_coding	galactose-1-phosphate uridylyltransferase [Source:HGNC Symbol;Acc:4135]	GALT	1	255.326	0.678413	0.22712	2.98703	0.00281703	0.0186455	1.08431	0.229768	4.71917	2.37e-06	6.21e-05	0.824958	0.230188	3.58385	0.000338564	0.00530394	0.259354	0.227802	1.13851	0.25491	0.620431	-0.518231	0.227017	-2.28278	0.0224434	0.0327447	-0.92413	0.229869	-4.02024	5.81e-05	0.000129967	7.59957
ENSG00000214733	1	0	0	0	0	0	ENSG00000214733.4	q24.3	8	144871090	144872629	66.36	3	antisense		RP11-429J17.8	1	18.0243	1.34177	0.409548	3.27623	0.00105202	0.00930827	0.995481	0.403836	2.46507	0.0136988	0.0486342	0.540423	0.410206	1.31744	0.18769	0.361631	0.455058	0.396847	1.14668	0.251512	NA	-0.212886	0.391342	-0.543988	0.586449	0.635403	0.133407	0.421584	0.316442	0.751667	0.793759	2.90747
ENSG00000214814	0	-1	-1	0	1	1	ENSG00000214814.2	q24.13	8	124864227	125132302	41.61	2	protein_coding	fer-1-like 6 (C. elegans) [Source:HGNC Symbol;Acc:28065]	FER1L6	1	2390.61	-0.718069	0.263018	-2.73011	0.00633138	0.0330638	-1.50076	0.26202	-5.72768	1.02e-08	9.54e-07	-1.3781	0.262027	-5.25936	1.45e-07	2.85e-05	-0.122668	0.262309	-0.467647	0.640037	0.861737	1.15632	0.262949	4.3975	1.1e-05	2.45e-05	1.93902	0.262089	7.39831	1.38e-13	7.16e-13	0.99212
ENSG00000214888	1	0	0	0	-1	-1	ENSG00000214888.2	q22.1	9	90471930	90474314	60.13	1	antisense		XXyac-YM21GA2.7	-1	52.5119	1.01238	0.315187	3.21202	0.00131807	0.010869	0.67755	0.34185	1.98201	0.0474784	0.12301	-0.181888	0.353265	-0.514877	0.606639	0.753225	0.859438	0.347466	2.47345	0.0133817	0.219406	-1.92431	0.324253	-5.93457	2.95e-09	9.26e-09	-1.58947	0.333326	-4.76851	1.86e-06	4.93e-06	10.5132
ENSG00000215039	0	1	0	0	1	0	ENSG00000215039.2	p13.31	12	6548167	6560733	49.49	9	antisense	CD27 antisense RNA 1 [Source:HGNC Symbol;Acc:43896]	CD27-AS1	-1	106.071	0.665616	0.241012	2.76175	0.00574921	0.0309274	1.01667	0.226888	4.48095	7.43e-06	0.000150671	0.735227	0.227643	3.22974	0.00123904	0.0131186	0.281445	0.22426	1.255	0.20948	0.569459	1.13539	0.231408	4.90646	9.27e-07	2.31e-06	0.784338	0.236743	3.31304	0.000922894	0.00175914	1.49642
ENSG00000215067	0	1	0	0	0	-1	ENSG00000215067.5	p13.1	17	6779954	6915668	43.3	9	protein_coding	Uncharacterized protein [Source:UniProtKB/TrEMBL;Acc:A8MUH5]	AC027763.2	-1	14.8937	0.653114	0.396169	1.64857	0.0992353	0.221646	1.05098	0.440205	2.38748	0.0169642	0.0572589	0.704124	0.447173	1.57461	0.115346	NA	0.346857	0.423281	0.819449	0.41253	NA	-0.947293	0.404445	-2.3422	0.0191702	0.0283172	-1.34516	0.432618	-3.10935	0.00187502	0.00342655	0.0379407
ENSG00000215182	0	-1	0	0	0	0	ENSG00000215182.6	p15.5	11	1151580	1222364	64.69	3	protein_coding	mucin 5AC, oligomeric mucus/gel-forming [Source:HGNC Symbol;Acc:7515]	MUC5AC	1	80.9401	-0.341812	0.461004	-0.741451	0.45842	0.620855	-1.03321	0.457486	-2.25845	0.0239177	0.073947	-0.443607	0.455201	-0.974529	0.329794	0.516771	-0.589602	0.460206	-1.28117	0.200134	0.560939	0.0138874	0.463838	0.0299401	0.976115	0.980197	0.705284	0.454597	1.55145	0.120794	0.160166	0.1613
ENSG00000215252	0	1	0	0	0	0	ENSG00000215252.7	q14	15	34817408	34880704	47.09	12	protein_coding	golgin A8 family, member B [Source:HGNC Symbol;Acc:31973]	GOLGA8B	-1	334	0.280861	0.329695	0.851881	0.39428	0.562788	1.17791	0.329539	3.57441	0.000351016	0.00300544	0.455424	0.330207	1.37921	0.167831	0.337113	0.722485	0.329107	2.19529	0.0281431	0.278199	0.353143	0.329169	1.07283	0.283347	0.334801	-0.543904	0.330065	-1.64787	0.0993791	0.134783	1.55623
ENSG00000215440	0	1	0	0	0	0	ENSG00000215440.7	q13.32	20	57264187	57294294	56.79	9	protein_coding	aminopeptidase-like 1 [Source:HGNC Symbol;Acc:16244]	NPEPL1	1	186.23	0.804317	0.231307	3.47727	0.000506554	0.00564556	1.03285	0.22868	4.51658	6.28e-06	0.000132524	0.549416	0.22971	2.39178	0.0167669	0.0757988	0.483433	0.227535	2.12465	0.0336159	0.294308	0.376556	0.228252	1.64974	0.0989968	0.129764	0.148024	0.231736	0.638759	0.52298	0.585478	1.06331
ENSG00000215630	-1	0	0	0	1	1	ENSG00000215630.5	q13.2	5	70435716	70585611	38.65	3	pseudogene	glucuronidase, beta pseudogene 9 [Source:HGNC Symbol;Acc:42323]	GUSBP9	-1	16.5137	-1.47475	0.610788	-2.41451	0.0157565	0.0619496	-0.532371	0.316325	-1.68299	0.092377	0.200387	-0.0531902	0.308121	-0.172628	0.862944	0.920608	-0.479181	0.319326	-1.5006	0.133459	NA	3.50963	0.571273	6.14352	8.07e-10	2.66e-09	2.56725	0.383701	6.69076	2.22e-11	9.63e-11	0.0179224
ENSG00000215845	0	1	0	0	0	-1	ENSG00000215845.6	q23.3	1	161007421	161008780	60.15	7	protein_coding	thiosulfate sulfurtransferase (rhodanese)-like domain containing 1 [Source:HGNC Symbol;Acc:35410]	TSTD1	-1	273.321	0.176627	0.198159	0.891341	0.372746	0.543111	1.10671	0.201881	5.48202	4.21e-08	2.69e-06	0.578861	0.203132	2.84968	0.00437634	0.0310362	0.527851	0.200517	2.63246	0.008477	0.189389	-0.464332	0.198934	-2.3341	0.0195903	0.0288726	-1.39442	0.201118	-6.93334	4.11e-12	1.89e-11	75.3932
ENSG00000215864	1	0	0	0	1	1	ENSG00000215864.3	p12	1	120377388	120387779	45.36	2	pseudogene	neuroblastoma breakpoint family, member 7 [Source:HGNC Symbol;Acc:31989]	NBPF7	-1	95.2537	1.2472	0.530144	2.35256	0.0186445	0.0696519	-0.14694	0.285769	-0.514193	0.607117	0.739903	-0.0570325	0.285055	-0.200075	0.841422	0.907826	-0.0899079	0.286265	-0.314072	0.753467	0.913613	4.65646	0.395021	11.7879	4.51e-32	6.83e-31	6.0506	0.458227	13.2044	8.28e-40	1.95e-38	0.150801
ENSG00000216560	1	1	1	0	-1	-1	ENSG00000216560.4	p16.3	4	3578596	3592438	49.35	2	protein_coding	long intergenic non-protein coding RNA 955 [Source:HGNC Symbol;Acc:26644]	LINC00955	1	28.3397	1.1599	0.356271	3.25566	0.00113127	0.00979464	2.27481	0.462523	4.91826	8.73e-07	2.77e-05	1.96748	0.4665	4.21754	2.47e-05	0.000948905	0.307326	0.392435	0.783127	0.433553	NA	-1.86955	0.369177	-5.06412	4.1e-07	1.06e-06	-2.98447	0.452646	-6.59338	4.3e-11	1.82e-10	0.711587
ENSG00000218226	0	-1	0	0	-1	0	ENSG00000218226.1	q25.3	6	159030738	159042668	43.45	1	pseudogene	TatD DNase domain containing 2 pseudogene 2 [Source:HGNC Symbol;Acc:39255]	TATDN2P2	-1	25.1419	0.593363	0.238407	2.48887	0.012815	0.0535164	-1.22982	0.276318	-4.45075	8.56e-06	0.000168591	-0.468527	0.252673	-1.85428	0.0636989	0.179642	-0.761295	0.287398	-2.64892	0.008075	NA	-1.84207	0.27454	-6.70967	1.95e-11	7.44e-11	-0.0188864	0.240614	-0.0784926	0.937436	0.951427	0.600452
ENSG00000218537	1	0	0	0	0	0	ENSG00000218537.1	q11.23	22	24236613	24241117	59.69	1	protein_coding	Uncharacterized protein [Source:UniProtKB/TrEMBL;Acc:B5MCZ7]	AP000350.4	-1	27.2231	1.05342	0.292289	3.60402	0.000313338	0.00407419	-0.209271	0.296254	-0.706389	0.479946	0.63311	0.0263778	0.291783	0.0904021	0.927968	0.959343	-0.235649	0.298548	-0.789314	0.429928	NA	-0.956722	0.293061	-3.26458	0.00109625	0.00193771	0.305964	0.295549	1.03524	0.300557	0.360739	1.49084
ENSG00000219891	-1	0	0	0	0	-1	ENSG00000219891.2	p22.1	6	28058932	28061442	43.49	2	pseudogene	zinc finger and SCAN domain containing 12 pseudogene 1 [Source:HGNC Symbol;Acc:13850]	ZSCAN12P1	1	15.33	-1.36995	0.471773	-2.90384	0.00368612	0.0225795	0.753857	0.514026	1.46657	0.142492	0.272713	0.197884	0.528366	0.374521	0.708017	0.822904	0.555973	0.513976	1.08171	0.279381	NA	-0.404069	0.496329	-0.814115	0.415579	0.469738	-2.52788	0.49046	-5.1541	2.55e-07	7.43e-07	2.49642
ENSG00000220842	0	1	0	0	1	0	ENSG00000220842.5	q26.12	10	122114177	122114718	42.62	2	pseudogene		RP11-572P18.1	-1	36.2155	-0.346449	0.27226	-1.27249	0.203199	0.361856	1.03208	0.254254	4.05925	4.92e-05	0.000668383	0.34331	0.261081	1.31496	0.188525	0.362543	0.688772	0.252035	2.73284	0.00627907	NA	1.17138	0.265487	4.4122	1.02e-05	2.29e-05	-0.207148	0.26141	-0.792423	0.428114	0.492233	19.4135
ENSG00000221818	-1	0	0	0	1	1	ENSG00000221818.4	p21.2	8	25699246	25902913	42.02	4	protein_coding	early B-cell factor 2 [Source:HGNC Symbol;Acc:19090]	EBF2	-1	11.6433	-1.48882	0.63215	-2.35518	0.0185139	0.0692481	0.290313	0.448328	0.647545	0.517279	0.665248	0.355638	0.44795	0.793925	0.427239	NA	-0.0653256	0.446209	-0.146402	0.883604	NA	2.95428	0.607739	4.86109	1.17e-06	2.88e-06	1.17514	0.4809	2.44363	0.0145403	0.0229883	0.00549608
ENSG00000221821	0	1	0	0	1	0	ENSG00000221821.2	p21.1	6	42858005	42858554	59.82	1	protein_coding	chromosome 6 open reading frame 226 [Source:HGNC Symbol;Acc:34431]	C6orf226	-1	52.9955	-0.359502	0.262	-1.37214	0.170019	0.318817	1.02722	0.225947	4.54628	5.46e-06	0.000118529	0.866974	0.22674	3.82364	0.000131495	0.00292196	0.160244	0.219999	0.728385	0.466378	0.764101	1.91078	0.249247	7.66618	1.77e-14	8.59e-14	0.524057	0.240115	2.18253	0.0290706	0.0436485	17.503
ENSG00000221963	0	-1	0	0	0	0	ENSG00000221963.5	q12.3	22	36044442	36064456	41.58	1	protein_coding	apolipoprotein L, 6 [Source:HGNC Symbol;Acc:14870]	APOL6	1	654.26	-0.259265	0.233227	-1.11164	0.266293	0.434281	-1.24125	0.233506	-5.31572	1.06e-07	5.5e-06	-0.689888	0.232963	-2.96136	0.00306285	0.0245322	-0.551365	0.234207	-2.35418	0.0185638	0.240839	-0.628023	0.234277	-2.68069	0.00734708	0.0115434	0.353964	0.232453	1.52273	0.127826	0.16853	13.609
ENSG00000222001	0	1	0	0	0	0	ENSG00000222001.2	q37.1	2	233877324	233880595	50.21	2	protein_coding	Uncharacterized protein [Source:UniProtKB/TrEMBL;Acc:B9A007]	AC106876.2	1	12.6646	0.640269	0.459575	1.39318	0.163566	0.311235	1.03791	0.48227	2.15214	0.0313864	0.0908604	0.493925	0.492978	1.00192	0.316382	NA	0.543988	0.473162	1.14969	0.250273	NA	-0.476325	0.458949	-1.03786	0.299336	0.351397	-0.873967	0.48291	-1.80979	0.0703277	0.0984381	2.05264
ENSG00000222019	0	0	-1	0	-1	0	ENSG00000222019.3	q24.3	16	90106169	90114181	59.33	5	pseudogene	urate (hydroxyiso-) hydrolase, pseudogene [Source:HGNC Symbol;Acc:43695]	URAHP	-1	20.6681	0.593781	0.354833	1.67341	0.0942471	0.214114	-0.428233	0.367667	-1.16473	0.244128	0.401413	-1.00552	0.381276	-2.63724	0.00835828	0.047741	0.577284	0.391793	1.47344	0.140632	NA	-1.09109	0.365791	-2.98282	0.00285602	0.00476852	-0.0690768	0.356781	-0.193611	0.84648	0.875721	1.42489
ENSG00000222046	1	0	0	0	0	0	ENSG00000222046.2	p35.1	1	32674695	32681797	53.13	2	protein_coding	doublecortin domain containing 2B [Source:HGNC Symbol;Acc:32576]	DCDC2B	1	14.3454	1.13139	0.451479	2.50597	0.0122116	0.0518594	0.0830275	0.436761	0.190098	0.849232	0.909972	0.275255	0.432458	0.636489	0.524458	NA	-0.192227	0.434974	-0.441929	0.658541	NA	-0.402644	0.437345	-0.920654	0.357231	0.410734	0.645722	0.451039	1.43163	0.152249	0.197062	0.37822
ENSG00000223705	1	1	0	0	0	0	ENSG00000223705.5	q11.23	7	75039605	75046066	53.62	9	pseudogene	NOP2/Sun domain family, member 5 pseudogene 1 [Source:HGNC Symbol;Acc:19146]	NSUN5P1	1	562.678	1.01101	0.330531	3.05874	0.00222273	0.0156844	1.38022	0.330959	4.17037	3.04e-05	0.000462292	0.831269	0.331259	2.50942	0.0120929	0.0606873	0.548954	0.330241	1.66228	0.0964558	0.430709	-0.237729	0.330014	-0.720361	0.471303	0.524594	-0.606946	0.331475	-1.83105	0.0670931	0.0942296	21.8955
ENSG00000223745	0	1	0	0	0	-1	ENSG00000223745.3	p22.1	1	93727743	93811582	39.07	24	processed_transcript		RP4-717I23.3	-1	74.6799	0.590081	0.258188	2.28548	0.022285	0.0784825	1.04769	0.268236	3.90584	9.39e-05	0.00111441	0.718468	0.27029	2.65814	0.00785731	0.0458267	0.329218	0.263473	1.24953	0.211471	0.571073	-0.662751	0.259384	-2.55509	0.010616	0.0163289	-1.12036	0.267087	-4.19472	2.73e-05	6.36e-05	0.309751
ENSG00000223802	1	0	0	0	1	1	ENSG00000223802.3	p13.11	19	18979361	19007536	57.34	4	protein_coding	ceramide synthase 1 [Source:HGNC Symbol;Acc:14253]	CERS1	-1	10.647	2.20002	0.862353	2.55118	0.0107358	0.0474271	1.00262	0.491322	2.04066	0.0412843	0.111472	0.774826	0.493539	1.56994	0.116429	NA	0.227797	0.48028	0.4743	0.635286	NA	2.595	0.5824	4.45571	8.36e-06	1.89e-05	3.7924	0.805586	4.70763	2.51e-06	6.56e-06	0.0158912
ENSG00000223823	1	0	0	0	0	0	ENSG00000223823.1	p36.33	1	1072397	1079436	65	1	lincRNA		RP11-465B22.5	1	11.6554	1.52818	0.445301	3.4318	0.000599601	0.00632048	0.875534	0.432808	2.02292	0.0430816	0.114551	0.652873	0.437036	1.49386	0.135211	NA	0.222661	0.420222	0.529865	0.596206	NA	-0.332077	0.414885	-0.800405	0.423476	0.477611	0.320571	0.462197	0.69358	0.487946	0.552023	0.159002
ENSG00000223855	1	1	0	0	0	0	ENSG00000223855.1	p22.3	7	560028	564869	62.08	1	lincRNA		AC147651.3	1	11.177	1.10993	0.456833	2.42962	0.0151148	0.0602282	1.13314	0.470449	2.40863	0.0160127	0.0548104	0.851336	0.475698	1.78966	0.0735092	NA	0.2818	0.450052	0.626151	0.531216	NA	-0.398979	0.442494	-0.90166	0.367238	0.420886	-0.422186	0.484064	-0.87217	0.383116	0.447237	0.323652
ENSG00000223960	1	0	0	0	1	1	ENSG00000223960.2	q31.2	2	179278666	179304970	39.56	7	antisense		AC009948.5	1	18.6614	1.49863	0.580782	2.58036	0.00986962	0.0449041	0.239268	0.324501	0.737343	0.460914	0.616464	0.155761	0.325594	0.47839	0.632373	0.770997	0.0835074	0.325098	0.256868	0.79728	NA	2.59754	0.419079	6.19822	5.71e-10	1.91e-09	3.8569	0.516818	7.46279	8.47e-14	4.49e-13	0.0170215
ENSG00000224003	1	0	0	0	-1	0	ENSG00000224003.1	q12.1	22	26043228	26045199	42.44	1	pseudogene		CTA-407F11.6	1	21.4694	1.72468	0.477499	3.61191	0.000303953	0.00399953	-0.244202	0.485359	-0.503136	0.614868	0.745898	0.776307	0.470373	1.65041	0.0988594	0.239332	-1.02051	0.478276	-2.13373	0.0328652	NA	-1.56488	0.476763	-3.2823	0.00102963	0.00182519	0.404002	0.486099	0.831111	0.405911	0.470365	0.794688
ENSG00000224057	0	1	0	0	-1	-1	ENSG00000224057.1	p11.2	7	55247443	55256627	50.41	1	antisense	EGFR antisense RNA 1 [Source:HGNC Symbol;Acc:40207]	EGFR-AS1	-1	49.8118	0.477045	0.405843	1.17544	0.239818	0.406173	1.08784	0.494874	2.19822	0.0279331	0.0831823	0.892897	0.49691	1.7969	0.0723519	0.195378	0.194948	0.472208	0.412843	0.679722	0.881786	-3.33982	0.439713	-7.59544	3.07e-14	1.46e-13	-3.95062	0.466452	-8.46949	2.46e-17	1.71e-16	3.89984
ENSG00000224124	0	1	0	0	1	1	ENSG00000224124.2	q11.23	22	25041133	25055114	56.82	2	pseudogene	POM121 transmembrane nucleoporin-like 10, pseudogene [Source:HGNC Symbol;Acc:35448]	POM121L10P	-1	12.2504	-0.838325	1.03278	-0.811713	0.416956	0.583572	1.26013	0.39633	3.17951	0.00147526	0.00897595	0.765655	0.402188	1.90372	0.0569464	NA	0.49448	0.383147	1.29057	0.196852	NA	5.86877	0.851967	6.8885	5.64e-12	2.25e-11	3.77031	0.705454	5.34452	9.07e-08	2.76e-07	0
ENSG00000224152	0	1	0	0	1	1	ENSG00000224152.1	q24.2	2	160471807	160473593	51.32	1	antisense		AC009506.1	1	28.1683	-0.269515	0.39544	-0.681557	0.495519	0.652974	1.02135	0.312228	3.27118	0.00107101	0.0070707	0.471816	0.317144	1.4877	0.13683	0.294292	0.549536	0.309312	1.77664	0.0756273	NA	2.63284	0.36531	7.20714	5.71e-13	2.48e-12	1.34198	0.347003	3.86733	0.000110034	0.000238118	2.75615
ENSG00000224186	1	0	0	0	-1	0	ENSG00000224186.4	q31.1	5	134368970	134691744	47.58	6	protein_coding	chromosome 5 open reading frame 66 [Source:HGNC Symbol;Acc:48332]	C5orf66	1	14.0625	1.04383	0.379986	2.74701	0.00601404	0.0319054	0.326861	0.405238	0.80659	0.419903	0.580941	0.45397	0.401633	1.13031	0.258344	NA	-0.12711	0.3983	-0.31913	0.749628	NA	-1.10853	0.385236	-2.87753	0.00400804	0.00655805	-0.391561	0.400339	-0.978073	0.328038	0.390279	0.0159527
ENSG00000224281	1	0	0	0	-1	0	ENSG00000224281.4	q24	X	118599997	118603061	49.59	4	processed_transcript	SLC25A5 antisense RNA 1 [Source:HGNC Symbol;Acc:43438]	SLC25A5-AS1	-1	33.2488	1.14674	0.375713	3.05216	0.002272	0.0158975	0.689952	0.38931	1.77224	0.076354	0.1739	0.660368	0.389211	1.69669	0.0897561	0.22462	0.0295839	0.383023	0.0772379	0.938434	NA	-1.08517	0.376428	-2.88282	0.00394133	0.00645713	-0.62839	0.388628	-1.61695	0.10589	0.142569	2.26431
ENSG00000224476	1	0	0	0	-1	1	ENSG00000224476.3	q13.2	19	41675766	41676071	59.8	1	pseudogene	ribosomal protein L36 pseudogene 16 [Source:HGNC Symbol;Acc:37010]	RPL36P16	1	9.05695	2.68978	0.597143	4.50442	6.66e-06	0.000285723	-0.041506	0.57194	-0.0725705	0.942148	0.96584	0.147103	0.562485	0.261523	0.793689	NA	-0.188609	0.571675	-0.329923	0.741458	NA	-1.56889	0.550214	-2.85141	0.00435256	0.00708479	1.1624	0.616849	1.88442	0.0595082	0.0844283	5.12132
ENSG00000224958	0	1	0	0	1	1	ENSG00000224958.1	q21.11	9	70970105	70972768	54.99	2	antisense	PGM5 antisense RNA 1 [Source:HGNC Symbol;Acc:44181]	PGM5-AS1	-1	8.02426	0	1.25745	0	1	1	1.077	0.498126	2.1621	0.0306103	0.0890557	0.624508	0.505312	1.23588	0.216501	NA	0.452492	0.489215	0.924935	0.355	NA	6.34975	0.952153	6.66883	2.58e-11	9.72e-11	5.69507	0.960612	5.92858	3.06e-09	1.09e-08	0
ENSG00000225032	1	0	0	0	0	0	ENSG00000225032.1	q34.11	9	130578345	130584799	55.15	2	antisense		RP11-228B15.4	1	11.7949	1.11304	0.413747	2.69015	0.00714203	0.0360006	0.290167	0.39384	0.736762	0.461267	0.616696	-0.175753	0.405058	-0.433896	0.664364	NA	0.46592	0.403246	1.15542	0.247917	NA	-0.239519	0.393068	-0.609359	0.542287	0.593069	0.583355	0.414667	1.4068	0.159485	0.205494	0.485554
ENSG00000225077	0	-1	0	0	0	0	ENSG00000225077.2	p36.31	1	6296300	6299504	53.88	2	antisense	long intergenic non-protein coding RNA 337 [Source:HGNC Symbol;Acc:28620]	LINC00337	1	10.7132	0.270932	0.407679	0.664572	0.506324	0.662159	-1.20992	0.419592	-2.88356	0.00393212	0.0189944	-1.02046	0.410808	-2.48402	0.0129908	NA	-0.189462	0.448961	-0.422002	0.673024	NA	-0.966321	0.434861	-2.22214	0.0262742	0.0379055	0.514529	0.391439	1.31446	0.188693	0.23896	0.698518
ENSG00000225193	0	-1	0	0	-1	0	ENSG00000225193.5	q26.1	15	90749804	90750199	47.47	1	pseudogene	ribosomal protein S12 pseudogene 26 [Source:HGNC Symbol;Acc:36320]	RPS12P26	1	11.5413	0.859312	0.456273	1.88333	0.0596558	0.155031	-1.32973	0.543598	-2.44617	0.0144383	0.0505471	-0.504666	0.503491	-1.00233	0.316182	NA	-0.825067	0.561769	-1.46869	0.141916	NA	-2.75582	0.52898	-5.20969	1.89e-07	5.07e-07	-0.566773	0.473165	-1.19783	0.230982	0.286149	7.91477
ENSG00000225313	1	0	0	0	0	1	ENSG00000225313.2	p35.1	1	33772967	33791644	53.02	3	antisense		RP11-415J8.3	1	16.4705	1.61001	0.616318	2.61231	0.00899331	0.04205	0.818405	0.557225	1.46871	0.14191	0.271937	0.890937	0.555907	1.60267	0.109007	0.254751	-0.072532	0.548834	-0.132157	0.89486	NA	0.812428	0.566528	1.43405	0.151558	0.190926	1.60404	0.60808	2.63787	0.00834278	0.0138258	0.0958882
ENSG00000225499	1	-1	0	0	-1	1	ENSG00000225499.1	p21.33	6	31495891	31496470	50	1	pseudogene	ribosomal protein L15 pseudogene 4 [Source:HGNC Symbol;Acc:21663]	RPL15P4	1	6.71962	2.11866	0.679655	3.11725	0.00182545	0.013639	-2.86223	0.731954	-3.91039	9.21e-05	0.00109698	-0.479898	0.592759	-0.8096	0.41817	NA	-2.38233	0.743887	-3.20254	0.00136222	NA	-2.69094	0.742315	-3.62506	0.000288889	0.000548954	2.28994	0.668465	3.42567	0.000613283	0.00120026	1.54397
ENSG00000225630	1	0	1	0	0	0	ENSG00000225630.1	p36.33	1	565020	566063	43.1	1	pseudogene	MT-ND2 pseudogene 28 [Source:HGNC Symbol;Acc:42129]	MTND2P28	1	959.942	1.11142	0.23845	4.66102	3.15e-06	0.000178607	0.889077	0.238404	3.72928	0.000192026	0.00189182	1.17016	0.238269	4.91108	9.06e-07	9.73e-05	-0.281083	0.237851	-1.18176	0.237302	0.600537	-0.273854	0.238005	-1.15062	0.249889	0.299177	-0.0515117	0.238848	-0.215667	0.829247	0.861303	181.845
ENSG00000225783	1	0	0	0	1	1	ENSG00000225783.2	q12.1	22	27042392	27072438	49.99	21	lincRNA	myocardial infarction associated transcript (non-protein coding) [Source:HGNC Symbol;Acc:33425]	MIAT	1	397.298	1.48211	0.551075	2.6895	0.00715601	0.0360495	0.755932	0.366113	2.06475	0.0389464	0.106754	0.602178	0.366199	1.6444	0.100094	0.241167	0.153754	0.365908	0.420199	0.67434	0.879366	6.70748	0.434473	15.4382	9.06e-54	3.79e-52	7.43367	0.498961	14.8983	3.38e-50	1.25e-48	0.0149017
ENSG00000225828	1	0	0	0	0	0	ENSG00000225828.1	p35.1	1	32826871	32829879	61.28	4	protein_coding	family with sequence similarity 229, member A [Source:HGNC Symbol;Acc:44652]	FAM229A	-1	72.962	1.11804	0.358739	3.1166	0.0018295	0.0136493	0.923539	0.35223	2.62198	0.00874218	0.0347989	0.54093	0.353462	1.53038	0.125923	0.279157	0.382609	0.350294	1.09225	0.274723	0.635727	0.262384	0.351656	0.746138	0.455584	0.50935	0.45689	0.359321	1.27154	0.203538	0.255757	3.64569
ENSG00000225946	0	1	0	0	0	-1	ENSG00000225946.1	q22.1	7	100606878	100611410	60.11	3	processed_transcript		RP11-395B7.2	-1	652.725	0.396077	0.191787	2.06519	0.0389047	0.115867	1.09574	0.194177	5.64302	1.67e-08	1.33e-06	0.77883	0.194437	4.00557	6.19e-05	0.00173338	0.316913	0.193056	1.64156	0.100682	0.436888	-0.828234	0.192313	-4.30669	1.66e-05	3.63e-05	-1.5279	0.193656	-7.88978	3.03e-15	1.8e-14	64.0066
ENSG00000225972	1	0	1	0	0	0	ENSG00000225972.1	p36.33	1	564442	564813	44.35	1	pseudogene	MT-ND1 pseudogene 23 [Source:HGNC Symbol;Acc:42092]	MTND1P23	1	31.2873	1.08488	0.40142	2.70262	0.0068796	0.0349992	0.763051	0.407672	1.87173	0.061244	0.147973	1.31767	0.402078	3.27714	0.00104864	0.0116418	-0.554614	0.394869	-1.40455	0.160155	NA	-0.646758	0.397415	-1.62741	0.103649	0.135285	-0.324925	0.411589	-0.789441	0.429854	0.494012	22.8689
ENSG00000226084	0	1	0	0	0	-1	ENSG00000226084.4	p31.1	1	77594768	77595384	44.41	2	pseudogene		RP4-706A16.3	1	12.4535	-0.876583	0.332327	-2.63771	0.00834669	0.0400125	1.24272	0.335619	3.70277	0.000213261	0.00204213	0.799956	0.345978	2.31216	0.020769	NA	0.442761	0.312022	1.41901	0.155897	NA	0.799495	0.336856	2.3734	0.0176249	0.0262275	-1.31981	0.331264	-3.98415	6.77e-05	0.000150234	6.16835
ENSG00000226097	0	1	0	0	-1	-1	ENSG00000226097.1	p21.1	7	20336331	20351335	37.65	3	lincRNA		AC099342.1	1	14.7689	-0.130409	0.425488	-0.306493	0.759229	0.850791	1.12957	0.508657	2.22069	0.0263722	0.0795032	-0.708718	0.589711	-1.20181	0.229439	NA	1.83829	0.561877	3.27168	0.00106909	NA	-1.49245	0.454194	-3.28593	0.00101647	0.00180331	-2.75243	0.483197	-5.69629	1.22e-08	4.08e-08	0.596801
ENSG00000226179	1	0	0	0	-1	0	ENSG00000226179.1	p22.33	X	281725	282586	51.97	1	antisense	long intergenic non-protein coding RNA 685 [Source:HGNC Symbol;Acc:27560]	LINC00685	1	41.0211	1.29067	0.36281	3.55743	0.000374495	0.00459713	-0.96134	0.367321	-2.61717	0.00886634	0.0351747	0.333445	0.353495	0.943282	0.345537	0.53154	-1.29479	0.366265	-3.53511	0.000407613	NA	-1.49315	0.36734	-4.06476	4.81e-05	0.000100487	0.758867	0.362803	2.09168	0.0364673	0.0538237	7.53176
ENSG00000226330	0	-1	0	0	-1	0	ENSG00000226330.1	q32.1	1	204346978	204404974	43.89	1	antisense		RP11-739N20.2	1	42.5477	0.224103	0.290494	0.771454	0.440438	0.605338	-1.31055	0.327714	-3.99907	6.36e-05	0.000812611	-0.607593	0.31338	-1.93884	0.0525211	0.158897	-0.702959	0.337736	-2.08139	0.0373983	NA	-2.37411	0.322929	-7.35179	1.96e-13	8.85e-13	-0.839454	0.295941	-2.83656	0.0045602	0.00785978	0.254767
ENSG00000226598	0	-1	0	0	-1	-1	ENSG00000226598.1	p21.1	7	17503069	17598533	37.09	1	lincRNA		AC017060.1	-1	10.3982	0.0309472	0.407705	0.0759059	0.939494	0.969587	-1.1807	0.556019	-2.12349	0.0337125	0.0958784	-0.401435	0.503694	-0.796982	0.425461	NA	-0.779267	0.577345	-1.34974	0.177098	NA	-2.91471	0.529284	-5.5069	3.65e-08	1.04e-07	-1.70306	0.442226	-3.85111	0.000117582	0.000253239	0.0656628
ENSG00000226950	0	1	0	0	1	0	ENSG00000226950.2	q12	4	53578597	53586518	44.09	4	processed_transcript	differentiation antagonizing non-protein coding RNA [Source:HGNC Symbol;Acc:28964]	DANCR	1	120.887	0.190012	0.211344	0.899065	0.368618	0.538936	1.10121	0.193258	5.69813	1.21e-08	1.08e-06	0.687377	0.194494	3.53418	0.000409049	0.00605193	0.413833	0.19086	2.16826	0.0301391	0.281682	1.68128	0.20204	8.32151	8.69e-17	5.06e-16	0.77008	0.203049	3.79258	0.000149093	0.000316405	2.14775
ENSG00000227070	0	1	0	0	-1	-1	ENSG00000227070.1	p32.3	1	51983981	52027301	42.35	2	antisense		RP11-191G24.1	1	11.0942	0.603329	0.418303	1.44233	0.149211	0.292988	1.53323	0.533374	2.87459	0.00404551	0.0193874	0.732898	0.560437	1.30773	0.190966	NA	0.800335	0.500776	1.59819	0.11	NA	-1.52504	0.443658	-3.43743	0.000587264	0.00107384	-2.45495	0.512526	-4.7899	1.67e-06	4.46e-06	0.0878529
ENSG00000227184	0	-1	0	0	-1	0	ENSG00000227184.3	q24.3	8	144939497	144952632	63.76	1	protein_coding	epiplakin 1 [Source:HGNC Symbol;Acc:15577]	EPPK1	-1	2497.28	0.568452	0.230659	2.46447	0.0137217	0.0562151	-1.37968	0.231438	-5.96136	2.5e-09	3.34e-07	-0.619061	0.231096	-2.67881	0.00738853	0.0439376	-0.760623	0.231684	-3.28301	0.00102705	0.0913213	-2.4247	0.231333	-10.4814	1.05e-25	1.11e-24	-0.476567	0.230764	-2.06517	0.0389067	0.0571279	58.9853
ENSG00000227258	0	1	0	0	-1	-1	ENSG00000227258.1	q14.11	13	44716682	44813010	42.52	2	antisense	SMIM2 antisense RNA 1 [Source:HGNC Symbol;Acc:42674]	SMIM2-AS1	1	15.7003	0.399149	0.37305	1.06996	0.284637	0.454313	1.15501	0.457898	2.52242	0.0116551	0.0430903	0.99112	0.461196	2.14902	0.0316328	0.115778	0.163891	0.425573	0.385107	0.700158	NA	-1.50192	0.398589	-3.76809	0.000164503	0.000322893	-2.25778	0.435955	-5.17893	2.23e-07	6.54e-07	0.113879
ENSG00000227356	1	0	0	0	1	1	ENSG00000227356.2	q24.2	10	99588235	99609555	48.05	1	lincRNA	long intergenic non-protein coding RNA 866 [Source:HGNC Symbol;Acc:45232]	LINC00866	-1	34.5818	1.03997	0.347509	2.99265	0.00276563	0.0183925	0.182904	0.287426	0.63635	0.524548	0.671535	0.198592	0.287111	0.69169	0.489132	0.66052	-0.0156881	0.28733	-0.0545997	0.956457	NA	1.26747	0.31043	4.08294	4.45e-05	9.32e-05	2.12454	0.327307	6.49096	8.53e-11	3.5e-10	0.147003
ENSG00000227370	1	0	0	0	0	0	ENSG00000227370.1	q13.2	22	42528550	42529005	60.09	1	pseudogene		RP4-669P10.19	1	28.1315	1.02407	0.38291	2.67445	0.00748509	0.0371811	0.144257	0.373355	0.386379	0.699216	0.808779	0.126885	0.372909	0.340257	0.733663	0.839817	0.0173715	0.373773	0.0464761	0.962931	NA	-0.290658	0.374489	-0.776144	0.437664	0.491916	0.58916	0.381863	1.54286	0.122866	0.162576	14.7286
ENSG00000227410	0	-1	0	0	-1	0	NA	NA	NA	NA	NA	NA	NA	NA	NA	NA	NA	86.2884	-0.277187	0.2937	-0.943776	0.345284	0.516113	-1.34869	0.303432	-4.4448	8.8e-06	0.000171797	-0.661668	0.298093	-2.21967	0.0264413	0.102616	-0.687026	0.308049	-2.23025	0.0257309	0.270981	-1.39829	0.304984	-4.58481	4.54e-06	1.06e-05	-0.326784	0.292106	-1.11872	0.26326	0.320954	30.2469
ENSG00000227495	0	1	0	0	0	-1	ENSG00000227495.1	p13.2	17	4922509	4923388	52.39	1	antisense		AC109333.10	-1	9.67751	0.893838	0.567721	1.57443	0.115388	0.245827	1.9348	0.630502	3.06867	0.00215016	0.0119213	1.76313	0.632704	2.78666	0.00532537	NA	0.171666	0.56828	0.30208	0.762591	NA	-0.523771	0.562011	-0.931957	0.351359	0.405152	-1.56473	0.635558	-2.46198	0.0138171	0.0219307	3.81605
ENSG00000227518	1	0	0	0	-1	0	ENSG00000227518.2	p24.3	9	27657	30891	47.33	2	antisense	microRNA 1302-9 [Source:HGNC Symbol;Acc:38218]	MIR1302-9	1	8.73522	1.32311	0.456908	2.89578	0.00378213	0.0230409	-0.416044	0.462686	-0.899194	0.368549	0.531803	-0.499547	0.464863	-1.07461	0.28255	NA	0.0835022	0.483892	0.172564	0.862994	NA	-1.17494	0.45662	-2.57312	0.0100786	0.0155365	0.564213	0.463116	1.2183	0.223111	0.277382	0.968856
ENSG00000227693	0	1	0	0	1	1	ENSG00000227693.1	p11.22	20	21482033	21482606	51.92	1	pseudogene	glutathione S-transferase mu 3 pseudogene 1 [Source:HGNC Symbol;Acc:16606]	GSTM3P1	1	66.2351	0.903218	1.25962	0.717057	0.473339	0.633425	1.33005	0.454571	2.92594	0.00343421	0.0171767	0.96048	0.455236	2.10985	0.0348712	0.122886	0.369567	0.452175	0.81731	0.413752	0.73165	8.88665	0.946175	9.39218	5.88e-21	4.54e-20	8.45982	0.947642	8.92723	4.37e-19	3.42e-18	0
ENSG00000227700	0	1	0	0	1	0	ENSG00000227700.1	q21.2	1	147718440	147718956	63.44	1	pseudogene		RP11-301M17.1	1	9.0373	0.688159	0.544352	1.26418	0.206165	0.365083	1.42578	0.411374	3.4659	0.000528456	0.00413325	1.67447	0.406372	4.12054	3.78e-05	NA	-0.248688	0.366128	-0.679238	0.496987	NA	1.734	0.45608	3.80196	0.000143555	0.000283658	0.996376	0.508204	1.96058	0.0499276	0.0718547	1.29908
ENSG00000227719	1	1	0	0	0	0	ENSG00000227719.1	p21.3	7	8153655	8156191	43.44	1	antisense		AC006042.6	1	16.1995	1.45805	0.526117	2.77133	0.00558276	0.0302971	1.29653	0.508809	2.54818	0.0108287	0.0408811	0.935912	0.512587	1.82586	0.0678717	0.187129	0.360623	0.496311	0.726607	0.467467	NA	0.226799	0.498855	0.45464	0.649369	0.695194	0.38831	0.535646	0.724937	0.468491	0.532129	0.44122
ENSG00000227775	1	0	0	0	0	1	ENSG00000227775.3	p36.33	1	1655951	1668690	50.91	4	pseudogene		RP1-283E3.4	1	53.7024	1.09206	0.313754	3.48064	0.000500219	0.00561158	0.115099	0.297627	0.386721	0.698963	0.808669	0.429638	0.295499	1.45394	0.145963	0.307681	-0.314539	0.29616	-1.06206	0.288208	0.64772	0.190752	0.302258	0.631091	0.527981	0.579486	1.16772	0.30935	3.77475	0.00016017	0.000338512	0.80834
ENSG00000228146	0	1	0	0	-1	-1	ENSG00000228146.2	p13.3	16	3194220	3199964	60.85	4	protein_coding	caspase 16, apoptosis-related cysteine peptidase (putative) [Source:HGNC Symbol;Acc:27290]	CASP16	1	963.415	0.858269	0.318915	2.69122	0.00711922	0.0359252	1.39236	0.320581	4.34323	1.4e-05	0.000246612	0.78922	0.320897	2.45942	0.0139162	0.0667874	0.603135	0.319941	1.88515	0.0594102	0.360775	-1.43477	0.319208	-4.49478	6.96e-06	1.59e-05	-1.96885	0.320289	-6.14711	7.89e-10	2.96e-09	54.9068
ENSG00000228252	1	1	0	0	-1	-1	ENSG00000228252.4	q22.1	3	129931666	129992649	39.24	6	pseudogene	collagen, type VI, alpha 4 pseudogene 2 [Source:HGNC Symbol;Acc:38501]	COL6A4P2	1	13.8742	1.13415	0.389137	2.91452	0.00356236	0.0219703	1.22443	0.523358	2.33957	0.0193062	0.0628033	1.27447	0.521019	2.44612	0.0144403	NA	-0.0500435	0.468156	-0.106895	0.914872	NA	-2.31471	0.4274	-5.41579	6.1e-08	1.7e-07	-2.40499	0.493305	-4.87527	1.09e-06	2.97e-06	0.0917761
ENSG00000228253	1	0	0	-1	-1	0	ENSG00000228253.1		MT	8366	8572	39.61	1	protein_coding	mitochondrially encoded ATP synthase 8 [Source:HGNC Symbol;Acc:7415]	MT-ATP8	1	166.192	1.37061	0.325025	4.21695	2.48e-05	0.000726306	-0.805577	0.328696	-2.45083	0.0142528	0.0501048	0.571456	0.324595	1.76052	0.0783192	0.205693	-1.37703	0.327967	-4.1987	2.68e-05	0.0316053	-1.88382	0.327531	-5.75156	8.84e-09	2.66e-08	0.292375	0.326201	0.896304	0.370091	0.434126	154.658
ENSG00000228265	0	1	0	0	0	0	ENSG00000228265.1	q11.22	20	32570858	32582163	49.5	3	lincRNA		RP5-1125A11.1	-1	13.6656	0.350261	0.405319	0.864161	0.3875	0.556223	1.10033	0.404314	2.72146	0.00649943	0.0278788	0.707036	0.410973	1.7204	0.0853603	NA	0.393289	0.390908	1.00609	0.314372	NA	0.286758	0.395697	0.724691	0.468641	0.522151	-0.463307	0.41386	-1.11948	0.262937	0.32072	0.41583
ENSG00000228288	0	1	0	0	1	1	ENSG00000228288.2	q32.1	1	202780082	202781284	60.6	3	antisense	prostate cancer associated transcript 6 (non-protein coding) [Source:HGNC Symbol;Acc:43714]	PCAT6	1	60.1136	0.92539	0.271801	3.40466	0.000662467	0.00678764	1.01274	0.238759	4.2417	2.22e-05	0.000357031	0.912444	0.239059	3.81682	0.000135184	0.002977	0.100299	0.233522	0.429508	0.667554	0.875863	1.35267	0.248874	5.43516	5.47e-08	1.54e-07	1.26532	0.262739	4.81586	1.47e-06	3.94e-06	6.6995
ENSG00000228389	1	0	0	0	0	1	ENSG00000228389.1	q31.1	2	172629992	172632354	49.09	1	antisense		AC068039.4	1	15.3702	1.89937	0.389048	4.88211	1.05e-06	8.86e-05	0.200145	0.328002	0.610193	0.541734	0.686729	0.205946	0.326834	0.630124	0.528613	0.695126	-0.00580137	0.327177	-0.0177316	0.985853	NA	-0.128178	0.332016	-0.38606	0.699452	0.741729	1.57105	0.386133	4.06868	4.73e-05	0.000106939	0.473709
ENSG00000228393	1	1	0	0	0	0	ENSG00000228393.3	q22.3	7	104590762	104653491	42	2	antisense	long intergenic non-protein coding RNA 1004 [Source:HGNC Symbol;Acc:48961]	LINC01004	-1	12.3726	1.24944	0.440947	2.83353	0.00460373	0.0264801	1.2838	0.462682	2.77468	0.00552556	0.0248038	0.96539	0.468521	2.06051	0.0393502	NA	0.318406	0.43462	0.732607	0.463798	NA	-0.51888	0.424285	-1.22295	0.221348	0.268925	-0.55324	0.477896	-1.15766	0.247004	0.303342	0.053533
ENSG00000228434	1	0	0	0	0	1	ENSG00000228434.1	p13	7	44043645	44047465	52.89	1	lincRNA		AC004951.6	-1	10.3556	1.55362	0.499291	3.11166	0.00186037	0.0137963	-0.148704	0.439196	-0.338582	0.734925	0.834346	-0.133605	0.438374	-0.304774	0.760538	NA	-0.0150991	0.445874	-0.0338641	0.972986	NA	-0.088615	0.451615	-0.196218	0.84444	0.868484	1.61371	0.488299	3.30477	0.00095056	0.00180896	0.468725
ENSG00000228487	1	0	0	0	-1	0	ENSG00000228487.1	q33.3	9	129976314	129984186	48.11	1	antisense		RP13-225O21.2	-1	15.4908	1.08244	0.347182	3.11778	0.00182216	0.0136331	-0.655828	0.416396	-1.57501	0.115254	0.234211	-0.0191047	0.391805	-0.0487608	0.96111	0.979347	-0.636723	0.421719	-1.50983	0.131087	NA	-2.44702	0.39444	-6.20379	5.51e-10	1.85e-09	-0.708755	0.371983	-1.90534	0.0567359	0.0807982	0.54028
ENSG00000228695	-1	0	0	0	1	1	ENSG00000228695.5	q12.2	16	55794460	55828070	47.98	5	pseudogene	carboxylesterase 1 pseudogene 1 [Source:HGNC Symbol;Acc:18546]	CES1P1	1	51.3789	-1.14787	0.458782	-2.50198	0.0123499	0.0522306	0.449579	0.208473	2.15654	0.0310417	0.0899982	0.428455	0.208474	2.0552	0.03986	0.133797	0.0211239	0.206793	0.10215	0.918638	0.97287	4.84839	0.412117	11.7646	5.94e-32	8.94e-31	3.25095	0.290485	11.1914	4.49e-29	6.44e-28	0.0865899
ENSG00000229152	1	0	0	0	0	0	ENSG00000229152.1	q34	13	111547406	111551519	39.43	1	sense_intronic	ANKRD10 intronic transcript 1 (non-protein coding) [Source:HGNC Symbol;Acc:39891]	ANKRD10-IT1	-1	24.3758	1.22681	0.407129	3.01331	0.00258416	0.0174499	-0.243908	0.406643	-0.599807	0.548635	0.692735	0.472305	0.396857	1.19011	0.234002	0.416138	-0.716212	0.40342	-1.77535	0.0758395	NA	-0.949777	0.404587	-2.34752	0.0188989	0.0279447	0.520937	0.409211	1.27303	0.203008	0.255196	1.57812
ENSG00000229155	0	-1	0	0	-1	0	ENSG00000229155.1	q29	3	193560349	193561813	50.1	2	lincRNA		RP11-528A4.2	-1	51.83	-0.351218	0.337445	-1.04081	0.297962	0.468096	-1.37197	0.351406	-3.90425	9.45e-05	0.00112087	-0.780881	0.34479	-2.2648	0.0235247	0.0950984	-0.591094	0.359104	-1.64602	0.0997593	0.436079	-1.3694	0.35391	-3.86933	0.000109133	0.000218907	-0.348639	0.334849	-1.04118	0.297792	0.357923	14.3647
ENSG00000229180	1	0	0	0	0	0	ENSG00000229180.4	q11.21	7	65991075	66007536	51.64	1	lincRNA		GS1-124K5.11	-1	63.947	1.00032	0.240848	4.15335	3.28e-05	0.000866712	0.39338	0.239186	1.64466	0.10004	0.211778	0.397275	0.238714	1.66423	0.0960666	0.234695	-0.00389471	0.237258	-0.0164155	0.986903	0.993912	-0.436875	0.236805	-1.84487	0.0650561	0.0880767	0.170069	0.24322	0.699236	0.484404	0.548582	1.14855
ENSG00000229344	1	0	1	0	0	0	ENSG00000229344.1	p36.33	1	568137	568818	45.31	1	pseudogene		RP5-857K21.7	1	112.067	1.06273	0.254171	4.18114	2.9e-05	0.000804641	0.654217	0.25537	2.56184	0.0104118	0.0396874	1.1989	0.253049	4.73782	2.16e-06	0.000169186	-0.544684	0.250681	-2.17282	0.0297942	0.281121	-0.550136	0.25204	-2.18273	0.0290557	0.0417031	-0.141627	0.25748	-0.55005	0.582285	0.641378	25.2762
ENSG00000229589	1	0	0	0	0	1	ENSG00000229589.1	p22.2	3	38492518	38496311	56.48	1	antisense	ACVR2B antisense RNA 1 [Source:HGNC Symbol;Acc:44161]	ACVR2B-AS1	-1	13.6889	1.0912	0.376595	2.89754	0.00376102	0.0229651	0.280291	0.323552	0.866294	0.386329	0.549666	0.45675	0.319011	1.43177	0.15221	NA	-0.176459	0.317311	-0.556107	0.578138	NA	0.281299	0.33716	0.834319	0.404101	0.458045	1.09221	0.364887	2.99327	0.00276006	0.00492104	0.826107
ENSG00000229645	0	1	0	0	-1	-1	ENSG00000229645.4	q32.13	14	95873606	95876427	49.79	2	lincRNA	long intergenic non-protein coding RNA 341 [Source:HGNC Symbol;Acc:20353]	LINC00341	-1	27.0645	0.637248	0.247775	2.57188	0.0101148	0.0456815	1.05782	0.298197	3.54739	0.000389062	0.0032549	0.381906	0.313101	1.21975	0.222558	0.403169	0.675915	0.291682	2.3173	0.0204873	NA	-1.28032	0.260857	-4.90812	9.2e-07	2.3e-06	-1.70089	0.286823	-5.93012	3.03e-09	1.08e-08	4.12526
ENSG00000229715	0	-1	0	0	0	0	ENSG00000229715.4	q13.1	13	32420978	32527609	39.47	3	pseudogene	eukaryotic translation elongation factor 1 delta pseudogene 3 [Source:HGNC Symbol;Acc:30486]	EEF1DP3	1	20.4315	0.0683739	0.328209	0.208324	0.834976	0.901129	-1.19876	0.336864	-3.55858	0.000372862	0.00315466	-0.910338	0.329667	-2.76139	0.00575562	0.0371742	-0.288419	0.354719	-0.813091	0.416166	NA	-0.861308	0.348324	-2.47272	0.0134087	0.0203274	0.405822	0.316103	1.28383	0.199201	0.250924	0.0503882
ENSG00000229729	0	-1	0	0	0	0	ENSG00000229729.3	p11.1	3	88108424	88188123	35.65	2	protein_coding	Uncharacterized protein [Source:UniProtKB/TrEMBL;Acc:C9JYP6]	RP11-159G9.5	1	77.8352	-0.754214	0.30997	-2.43318	0.0149667	0.0598241	-1.20013	0.315041	-3.80942	0.00013929	0.00149808	-0.837526	0.31255	-2.67966	0.00736974	0.043881	-0.3626	0.320686	-1.1307	0.258181	0.62161	-0.762881	0.31924	-2.38968	0.0168633	0.0251843	-0.316969	0.305653	-1.03702	0.299726	0.359882	0.367975
ENSG00000229833	0	1	0	0	0	0	ENSG00000229833.5	p13.2	19	7694623	7696842	55.95	6	protein_coding	PET100 homolog (S. cerevisiae) [Source:HGNC Symbol;Acc:40038]	PET100	1	41.5928	0.82478	0.354718	2.32517	0.0200627	0.0728943	1.27637	0.334687	3.81363	0.000136942	0.00147696	0.758871	0.337478	2.24865	0.0245347	0.0978352	0.5175	0.329076	1.57259	0.115814	NA	0.996182	0.337951	2.94771	0.00320136	0.00531107	0.544592	0.351741	1.54828	0.121556	0.161107	2.92449
ENSG00000229848	0	-1	0	0	-1	0	ENSG00000229848.1	q25.3	17	79481073	79494802	60.82	2	antisense		RP13-766D20.2	1	19.8768	0.579811	0.340275	1.70395	0.0883909	0.204775	-1.18189	0.365618	-3.23258	0.00122678	0.0077966	-0.336211	0.344001	-0.977353	0.328394	0.515861	-0.845678	0.373811	-2.26231	0.0236781	NA	-1.54628	0.366964	-4.2137	2.51e-05	5.39e-05	0.215423	0.338932	0.635593	0.525042	0.587461	0.326111
ENSG00000229874	0	-1	0	0	0	1	ENSG00000229874.2	q32.1	1	206135293	206137984	64.26	2	antisense		RP11-312O7.2	-1	8.74129	0.189939	0.532036	0.357004	0.721089	0.825936	-1.70705	0.532326	-3.20678	0.0013423	0.00833864	-0.818482	0.499029	-1.64015	0.100974	NA	-0.88857	0.552371	-1.60865	0.107694	NA	-0.818862	0.561663	-1.45793	0.144861	0.183165	1.07813	0.500991	2.15199	0.0313978	0.0468225	0.617951
ENSG00000230124	1	1	1	0	0	0	ENSG00000230124.2	q25.2	1	180238788	180245359	50.78	2	antisense		RP5-1180C10.2	-1	25.5996	1.22279	0.477833	2.55903	0.0104963	0.0467183	1.45065	0.474443	3.0576	0.00223119	0.01226	1.09398	0.476708	2.29486	0.0217414	0.0902695	0.356679	0.460348	0.774802	0.438457	NA	0.0614374	0.462251	0.132909	0.894265	0.910437	-0.166427	0.489629	-0.339904	0.733929	0.77872	0.681299
ENSG00000230415	1	0	0	0	-1	0	ENSG00000230415.1	p36.33	1	1210603	1215800	50.06	2	lincRNA		RP5-902P8.10	1	14.1957	1.36838	0.344598	3.97094	7.16e-05	0.00144773	0.538346	0.38597	1.39479	0.16308	0.300633	0.418134	0.388647	1.07587	0.281985	NA	0.120212	0.377872	0.318129	0.750387	NA	-1.44732	0.35094	-4.12413	3.72e-05	7.86e-05	-0.61729	0.380262	-1.62333	0.104519	0.140908	0.904458
ENSG00000230953	1	-1	0	0	-1	0	ENSG00000230953.2	p32.3	1	53386094	53386268	48.57	1	pseudogene		RP4-631H13.6	1	13.7552	1.1507	0.413657	2.78177	0.00540629	0.0296047	-1.4238	0.472401	-3.01397	0.0025785	0.0137197	-0.81548	0.446423	-1.8267	0.0677453	NA	-0.608323	0.495242	-1.22833	0.219322	NA	-2.52728	0.464138	-5.44511	5.18e-08	1.46e-07	0.0472218	0.422978	0.111641	0.911108	0.930111	30.7028
ENSG00000231464	1	0	0	0	0	0	ENSG00000231464.1	q29	3	195723609	195725104	41.58	1	pseudogene		AC024937.4	1	8.39944	1.26692	0.525793	2.40954	0.0159728	0.0625759	0.497776	0.483434	1.02967	0.303166	0.466449	-0.211687	0.502003	-0.421686	0.673255	NA	0.709464	0.495252	1.43253	0.151992	NA	0.0897397	0.486064	0.184625	0.853523	0.875804	0.858881	0.523645	1.6402	0.100964	0.136619	0.748245
ENSG00000231483	1	0	0	0	-1	0	ENSG00000231483.1	p15.1	10	5650438	5652756	49.63	1	lincRNA		RP11-336A10.5	-1	23.0309	1.18681	0.325837	3.64235	0.000270164	0.00368753	0.0359679	0.334679	0.10747	0.914416	0.950343	0.617337	0.324069	1.90496	0.0567855	0.167092	-0.58137	0.327594	-1.77467	0.0759531	NA	-1.05384	0.325848	-3.23414	0.00122011	0.0021438	0.097007	0.334722	0.289814	0.771958	0.812007	1.93079
ENSG00000231566	0	1	0	0	0	-1	ENSG00000231566.1	p11.3	X	45707328	45710920	47.87	2	lincRNA		RP5-1158E12.3	-1	16.4627	0.37123	0.354215	1.04804	0.294622	0.464606	1.01285	0.380247	2.66366	0.00772956	0.0316873	0.415037	0.392402	1.05768	0.290201	0.476122	0.597812	0.373176	1.60196	0.109165	NA	-0.441619	0.357811	-1.23422	0.217119	0.264414	-1.08324	0.376904	-2.87404	0.00405254	0.00703848	1.4331
ENSG00000231663	0	1	0	0	1	0	ENSG00000231663.1	q42.2	1	234508553	234509339	48.54	1	antisense		RP5-827C21.4	-1	7.20184	0.113399	0.675631	0.167842	0.866708	0.922201	3.0189	0.675001	4.47244	7.73e-06	0.000155156	2.63605	0.679689	3.87832	0.000105182	NA	0.382854	0.562546	0.680573	0.496142	NA	1.86973	0.627916	2.97768	0.00290443	0.00484302	-1.03577	0.720076	-1.43842	0.150315	0.194854	0.568933
ENSG00000231731	1	0	0	0	-1	0	ENSG00000231731.3	q14.3	2	128221218	128263373	39.94	6	antisense		AC010976.2	1	12.2723	1.67465	0.387699	4.31945	1.56e-05	0.000530673	0.269764	0.414878	0.650224	0.515547	0.663717	0.52557	0.406074	1.29427	0.195572	NA	-0.255806	0.403931	-0.633291	0.526544	NA	-1.47015	0.385328	-3.81531	0.000136013	0.000269761	-0.0652631	0.417105	-0.156467	0.875665	0.90099	0.0955914
ENSG00000231909	1	-1	0	0	-1	0	ENSG00000231909.7	p22.1	9	19460924	19464522	49.07	2	pseudogene		RP11-363E7.3	-1	17.6352	1.83779	0.503821	3.6477	0.000264594	0.00363085	-1.25171	0.588275	-2.12776	0.0333566	0.0950246	0.0490248	0.540539	0.0906962	0.927734	0.959265	-1.30074	0.590901	-2.20128	0.0277165	NA	-3.76255	0.567109	-6.63462	3.25e-11	1.22e-10	-0.673049	0.527524	-1.27586	0.202004	0.254121	0.933071
ENSG00000231976	0	1	0	0	-1	-1	ENSG00000231976.3	p12.1	10	26932098	26942383	45.68	4	lincRNA	long intergenic non-protein coding RNA 202-2 [Source:HGNC Symbol;Acc:44917]	LINC00202-2	1	33.8621	0.999748	0.469163	2.13092	0.033096	0.103553	1.69672	0.531699	3.19113	0.00141717	0.00870841	0.912084	0.543228	1.67901	0.0931509	0.22995	0.784638	0.509677	1.53948	0.123687	NA	-2.192	0.482109	-4.54668	5.45e-06	1.26e-05	-2.88897	0.520183	-5.55376	2.8e-08	8.99e-08	0.957661
ENSG00000232112	0	1	0	0	0	0	ENSG00000232112.3	p21.31	3	48481667	48485616	47.72	3	protein_coding	translation machinery associated 7 homolog (S. cerevisiae) [Source:HGNC Symbol;Acc:26932]	TMA7	1	87.8953	0.159362	0.229508	0.694365	0.487453	0.645111	1.2555	0.224276	5.59801	2.17e-08	1.58e-06	0.776112	0.226292	3.42969	0.000604272	0.00792485	0.479387	0.220072	2.17832	0.0293824	0.280684	0.804061	0.224942	3.57452	0.000350867	0.000658823	-0.292077	0.228892	-1.27605	0.201939	0.25406	5.27098
ENSG00000232237	1	0	0	0	1	1	ENSG00000232237.2	q32.1	1	201083081	201096312	50.63	2	protein_coding	achaete-scute family bHLH transcription factor 5 [Source:HGNC Symbol;Acc:33169]	ASCL5	-1	13.8787	2.02603	0.609455	3.32433	0.000886302	0.00823864	0.215813	0.420146	0.513663	0.607488	0.740168	0.439326	0.417367	1.05261	0.292518	NA	-0.223513	0.417034	-0.535959	0.591987	NA	1.41987	0.464393	3.05746	0.00223218	0.0037895	3.23009	0.576498	5.60294	2.11e-08	6.85e-08	0.0507576
ENSG00000232442	0	1	1	0	0	0	ENSG00000232442.1	q13.33	20	62258580	62260177	62.33	2	antisense		CTD-3184A7.4	1	51.6561	0.916736	0.347686	2.63668	0.00837225	0.04011	1.68507	0.345859	4.87212	1.1e-06	3.37e-05	1.45568	0.346737	4.19822	2.69e-05	0.000993511	0.229388	0.334768	0.685215	0.493208	0.779992	0.439954	0.338611	1.29929	0.193845	0.238813	-0.328376	0.354775	-0.925588	0.35466	0.418228	7.28504
ENSG00000232545	0	-1	0	0	-1	0	ENSG00000232545.1	q11.23	22	24497652	24499317	55.52	1	sense_intronic		KB-318B8.7	1	11.3068	0.799806	0.445679	1.79458	0.0727206	0.178224	-1.39266	0.471632	-2.95285	0.00314855	0.0160595	-0.731269	0.447738	-1.63325	0.102416	NA	-0.66139	0.490749	-1.34771	0.17775	NA	-1.55203	0.476565	-3.25669	0.00112719	0.00198964	0.64044	0.440552	1.45372	0.146024	0.18998	0.806272
ENSG00000232803	-1	0	0	0	0	0	ENSG00000232803.1	q13.33	20	61294371	61298076	60.96	3	antisense		RP11-93B14.5	-1	11.366	-1.33009	0.441107	-3.01534	0.00256693	0.0173641	-0.127055	0.391154	-0.32482	0.745317	0.841004	0.544192	0.374485	1.45317	0.146175	NA	-0.671247	0.3836	-1.74986	0.0801423	NA	0.947817	0.45269	2.09375	0.0362826	0.0512808	-0.255214	0.377863	-0.675414	0.499413	0.562924	0.785314
ENSG00000233017	0	1	0	0	1	1	ENSG00000233017.1	q13.33	20	61004604	61006568	57.05	1	lincRNA		RP5-908M14.5	1	29.9185	1.05795	1.08662	0.973618	0.330246	0.500104	1.01118	0.402361	2.51313	0.0119666	0.0438905	0.730344	0.403572	1.8097	0.0703426	0.19152	0.280839	0.398444	0.704838	0.480911	NA	6.08788	0.767007	7.93718	2.07e-15	1.08e-14	6.13464	0.869307	7.05694	1.7e-12	8.08e-12	0
ENSG00000233217	0	1	0	0	0	-1	ENSG00000233217.1	q32.1	1	200890122	200935658	45.49	1	pseudogene	maestro heat-like repeat family member 3, pseudogene [Source:HGNC Symbol;Acc:33122]	MROH3P	1	158.777	0.749194	0.284244	2.63574	0.00839532	0.0401955	1.31843	0.288652	4.56753	4.93e-06	0.000109445	0.836338	0.28979	2.88601	0.00390157	0.0287786	0.482092	0.285305	1.68975	0.0910766	0.420125	-0.506201	0.283762	-1.78389	0.0744416	0.0997727	-1.07544	0.289123	-3.71965	0.000199496	0.000416526	0.963601
ENSG00000233280	0	-1	0	0	0	1	ENSG00000233280.2	q11.2	3	97540884	97594132	37.41	1	protein_coding	Beta/gamma crystallin domain-containing protein 3; cDNA FLJ60082, weakly similar to Uro-adherence factor A [Source:UniProtKB/TrEMBL;Acc:B4DLE8]	CRYBG3	1	83.0324	-0.709545	0.465108	-1.52555	0.127122	0.262247	-1.24483	0.458659	-2.71407	0.00664624	0.0283897	-0.693569	0.456883	-1.51805	0.129003	0.283546	-0.551264	0.460934	-1.19597	0.231708	0.594626	0.465331	0.466752	0.996956	0.318786	0.371449	1.00062	0.456984	2.18961	0.0285522	0.0429499	0.412022
ENSG00000233429	0	1	0	0	0	-1	ENSG00000233429.5	p15.2	7	27135266	27139884	53.93	6	antisense	HOXA transcript antisense RNA, myeloid-specific 1 [Source:HGNC Symbol;Acc:37117]	HOTAIRM1	1	39.925	0.237091	0.322706	0.734697	0.462524	0.624213	1.40267	0.337994	4.14998	3.33e-05	0.000495662	0.957281	0.341746	2.80115	0.00509204	0.0341699	0.445386	0.327189	1.36125	0.173435	NA	-0.24067	0.323761	-0.743357	0.457265	0.510846	-1.40625	0.336996	-4.17288	3.01e-05	6.97e-05	2.56882
ENSG00000233834	0	1	0	0	0	0	ENSG00000233834.2	p21.1	7	20257200	20261323	40.74	3	processed_transcript		AC005083.1	1	77.0486	0.330774	0.198153	1.66929	0.09506	0.215185	1.38779	0.199419	6.95916	3.42e-12	2.62e-09	0.800144	0.203022	3.94117	8.11e-05	0.00207874	0.587645	0.192902	3.04634	0.00231649	0.111503	0.375169	0.194152	1.93235	0.0533164	0.0731103	-0.681846	0.203354	-3.353	0.000799394	0.00153862	7.43716
ENSG00000234062	0	1	0	0	1	0	ENSG00000234062.3	q26.3	X	135991554	136103789	42.06	4	processed_transcript		RP11-308D16.4	1	13.9562	0.187696	0.417717	0.449338	0.653188	0.778265	1.09002	0.339908	3.20681	0.00134214	0.00833864	0.836444	0.343716	2.43353	0.0149525	NA	0.253578	0.325474	0.779106	0.435917	NA	1.6324	0.378092	4.31748	1.58e-05	3.46e-05	0.730078	0.383725	1.90261	0.0570916	0.0812746	0.0139628
ENSG00000234252	1	0	0	0	-1	0	ENSG00000234252.1	q11.21	22	21077335	21080208	51.53	1	antisense		AC007308.6	1	10.2257	1.6674	0.457341	3.64586	0.000266502	0.00364726	0.0636108	0.452927	0.140444	0.888309	0.934558	0.173859	0.448021	0.388059	0.697972	NA	-0.110248	0.452683	-0.243543	0.807585	NA	-1.04048	0.439012	-2.37004	0.017786	0.0264518	0.563311	0.470842	1.19639	0.231544	0.286706	1.16845
ENSG00000234290	1	0	0	0	-1	0	ENSG00000234290.2	q31.1	5	131804582	131808735	46.68	1	antisense		AC116366.6	-1	20.1803	1.17303	0.354581	3.30822	0.000938926	0.00856909	0.64418	0.383937	1.67783	0.0933807	0.201852	0.50334	0.386069	1.30376	0.192317	0.36745	0.14084	0.376216	0.374359	0.708137	NA	-1.29906	0.359461	-3.6139	0.000301623	0.000571666	-0.770207	0.379393	-2.0301	0.0423462	0.061643	1.02398
ENSG00000234409	1	0	0	0	1	1	ENSG00000234409.4	q11.21	22	20135950	20138399	68.78	3	protein_coding	uncharacterized protein LOC388849 [Source:RefSeq peptide;Acc:NP_001230466]	AC006547.14	-1	213.387	1.24016	0.493362	2.5137	0.0119472	0.0511039	0.465872	0.23163	2.01128	0.0442958	0.116812	0.262978	0.23196	1.13372	0.256911	0.44121	0.202894	0.231569	0.876173	0.380936	0.710325	6.07881	0.349084	17.4136	6.5e-68	4.46e-66	6.85311	0.41858	16.3723	3.02e-60	1.62e-58	0.0921296
ENSG00000234460	0	1	0	0	0	-1	ENSG00000234460.1	q22.1	9	90479081	90481205	37.88	1	lincRNA		XXyac-YM21GA2.4	1	14.158	-0.0401162	0.431209	-0.093032	0.925878	0.960436	1.4873	0.500649	2.97074	0.0029708	0.0153783	1.00005	0.510943	1.95727	0.0503155	NA	0.487245	0.468403	1.04023	0.298234	NA	-0.815079	0.447732	-1.82046	0.0686885	0.0925948	-2.3425	0.485952	-4.82043	1.43e-06	3.86e-06	2.94988
ENSG00000234537	0	1	0	0	1	1	ENSG00000234537.1	q22.31	9	94894680	94900911	59.18	1	pseudogene		RP11-100G15.7	1	9.71125	-0.0585782	1.2631	-0.0463767	0.96301	0.981886	1.45431	0.507887	2.86345	0.00419054	0.0199333	0.870661	0.514619	1.69185	0.0906738	NA	0.583648	0.494532	1.1802	0.23792	NA	6.24057	0.957367	6.51847	7.1e-11	2.58e-10	4.72768	0.967898	4.88448	1.04e-06	2.84e-06	0.0359235
ENSG00000234912	1	0	0	0	1	1	ENSG00000234912.5	q25.2	17	75082798	75091068	49.61	6	processed_transcript	long intergenic non-protein coding RNA 338 [Source:HGNC Symbol;Acc:33099]	LINC00338	1	15.0782	2.18069	0.650698	3.3513	0.000804319	0.00770213	0.886259	0.487608	1.81756	0.0691308	0.161962	0.558741	0.490335	1.13951	0.254491	NA	0.327518	0.482526	0.678756	0.497292	NA	1.70129	0.518501	3.28117	0.00103379	0.00183172	2.99572	0.62717	4.77656	1.78e-06	4.75e-06	0.0270675
ENSG00000235016	1	0	0	0	0	0	ENSG00000235016.1	p21.31	3	50153455	50193518	56.34	2	antisense		RP11-493K19.3	-1	19.0292	1.46548	0.479558	3.0559	0.00224385	0.0157901	0.511654	0.475977	1.07495	0.282395	0.444081	0.71727	0.471995	1.51965	0.128598	0.282876	-0.205616	0.46731	-0.439999	0.659938	NA	-0.674202	0.466754	-1.44445	0.148613	0.187523	0.279625	0.488575	0.572327	0.5671	0.627304	0.106171
ENSG00000235097	1	0	0	0	-1	-1	ENSG00000235097.1	q14.12	13	45373639	45383766	45.59	1	lincRNA	long intergenic non-protein coding RNA 330 [Source:HGNC Symbol;Acc:42047]	LINC00330	-1	21.9448	2.69819	0.822547	3.28029	0.00103701	0.00921798	0.146765	0.933349	0.157245	0.875052	0.926025	0.669757	0.909693	0.736245	0.461581	0.636637	-0.522993	0.914746	-0.571735	0.567501	NA	-4.6949	0.877064	-5.35297	8.65e-08	2.38e-07	-2.14347	0.886576	-2.4177	0.015619	0.02457	1.14944
ENSG00000235138	0	-1	0	0	-1	0	ENSG00000235138.1	q34.2	9	136919412	136923927	61.63	1	antisense		RP11-374P20.4	1	10.5536	0.842791	0.450866	1.86927	0.0615848	0.158595	-1.06068	0.468947	-2.26184	0.0237073	0.0735183	-0.893373	0.46149	-1.93585	0.0528867	NA	-0.16731	0.494942	-0.33804	0.735333	NA	-1.36636	0.472462	-2.892	0.00382797	0.00628347	0.537115	0.447242	1.20095	0.22977	0.284831	0.495737
ENSG00000235167	1	1	1	0	0	-1	NA	NA	NA	NA	NA	NA	NA	NA	NA	NA	NA	38.1911	1.36028	0.407859	3.33518	0.000852452	0.00802287	1.87521	0.429462	4.36643	1.26e-05	0.000226758	1.26805	0.434274	2.91993	0.00350107	0.0266853	0.607162	0.407317	1.49064	0.136057	NA	-0.633689	0.399915	-1.58456	0.113067	0.146236	-1.14862	0.436608	-2.63078	0.00851884	0.0140872	0.587739
ENSG00000235194	1	0	0	0	0	0	ENSG00000235194.4	q11.2	14	23764852	23772057	51.79	9	protein_coding	protein phosphatase 1, regulatory subunit 3E [Source:HGNC Symbol;Acc:14943]	PPP1R3E	-1	134.964	1.10182	0.178175	6.18389	6.25e-10	5.06e-07	0.301714	0.171575	1.7585	0.0786624	0.177867	0.588854	0.170295	3.45785	0.0005445	0.00739404	-0.28714	0.169813	-1.69091	0.0908536	0.419842	-0.0533584	0.172321	-0.309645	0.756831	0.792082	0.746745	0.177476	4.20758	2.58e-05	6.03e-05	3.54538
ENSG00000235231	0	1	1	0	0	0	ENSG00000235231.3	q11.23	22	24373117	24374043	61.6	2	pseudogene		AP000351.10	1	25.4359	0.983173	0.351643	2.79594	0.00517485	0.0287639	1.20398	0.361081	3.33436	0.000854948	0.00593482	1.19767	0.359952	3.3273	0.000876925	0.0104064	0.00630852	0.340839	0.0185088	0.985233	NA	-0.316156	0.342387	-0.923389	0.355805	0.409523	-0.536959	0.369847	-1.45184	0.146546	0.190499	5.79612
ENSG00000235499	0	-1	0	0	-1	0	ENSG00000235499.1	p13.1	2	74212259	74213470	69.31	1	lincRNA		AC073046.25	1	15.1213	0.289067	0.497031	0.581587	0.560845	0.706574	-1.76255	0.518843	-3.39707	0.000681119	0.00502068	-0.244755	0.482676	-0.507079	0.6121	0.757022	-1.51779	0.523989	-2.89661	0.00377218	NA	-1.42305	0.529272	-2.68869	0.00717325	0.0112864	0.628564	0.48597	1.29342	0.195865	0.247127	3.32488
ENSG00000235523	0	1	0	0	-1	-1	ENSG00000235523.1	q21.13	9	74872252	74872699	44.87	1	lincRNA		RP11-63P12.7	1	49.1244	0.821094	0.359498	2.284	0.0223713	0.0786424	1.37139	0.382154	3.58859	0.000332474	0.00288526	0.722911	0.387536	1.8654	0.0621249	0.17707	0.648481	0.372897	1.73904	0.0820286	0.406455	-1.07046	0.362219	-2.95528	0.00312386	0.00518753	-1.62076	0.379584	-4.26983	1.96e-05	4.64e-05	43.9754
ENSG00000235704	1	1	0	0	1	1	ENSG00000235704.1	q11.21	22	20377669	20378803	65.64	1	lincRNA		AC023490.2	1	14.4769	1.35604	0.538036	2.52035	0.0117238	0.0504855	1.43967	0.430842	3.34153	0.000833184	0.0058232	1.05909	0.43451	2.43744	0.0147916	NA	0.380577	0.413543	0.920285	0.357424	NA	1.68971	0.454994	3.71369	0.000204261	0.000396075	1.60608	0.51884	3.09551	0.00196473	0.00358026	1.77522
ENSG00000235865	1	0	0	0	0	1	ENSG00000235865.2	q33.2	9	124043046	124047808	52.28	1	antisense	GSN antisense RNA 1 [Source:HGNC Symbol;Acc:23372]	GSN-AS1	-1	17.8453	1.22518	0.392841	3.11876	0.00181614	0.0136025	-0.825202	0.382178	-2.15921	0.0308341	0.0895153	-0.129327	0.36723	-0.35217	0.724711	0.834251	-0.695875	0.386404	-1.8009	0.0717184	NA	-0.91409	0.388238	-2.35446	0.0185498	0.027478	1.13629	0.386961	2.93645	0.00331995	0.00585544	0.376023
ENSG00000235878	1	0	0	0	-1	-1	ENSG00000235878.4	q22.3	21	47612391	47613673	50.82	1	protein_coding	Protein LOC101060037 [Source:UniProtKB/TrEMBL;Acc:M0R212]	AP001468.1	-1	70.9763	1.11306	0.264077	4.21491	2.5e-05	0.000730103	0.305621	0.306878	0.995906	0.319296	0.483045	0.529294	0.302954	1.74711	0.0806182	0.209608	-0.223673	0.301307	-0.742341	0.457881	0.759101	-3.0178	0.28421	-10.6182	2.45e-26	2.7e-25	-2.21036	0.288334	-7.66597	1.77e-14	9.96e-14	20.9392
ENSG00000236017	1	0	0	0	0	0	ENSG00000236017.3	p22.33	X	1520662	1532921	52.3	5	antisense	ASMTL antisense RNA 1 [Source:HGNC Symbol;Acc:25811]	ASMTL-AS1	1	143.988	1.14512	0.309635	3.69828	0.000217062	0.00318019	0.912155	0.309276	2.94933	0.00318466	0.0162016	0.620575	0.309787	2.00323	0.0451525	0.144517	0.29158	0.307525	0.948152	0.343052	0.683693	-0.318937	0.307106	-1.03853	0.299025	0.351132	-0.0859735	0.311789	-0.275742	0.782746	0.821106	2.37388
ENSG00000236155	0	1	0	0	-1	-1	ENSG00000236155.2	p36.11	1	26536232	26556331	48.5	4	pseudogene		RP11-231P20.2	1	47.063	0.75532	0.281748	2.68083	0.0073439	0.0366218	1.0943	0.303011	3.61142	0.000304527	0.00269185	0.664196	0.307304	2.16136	0.0306675	0.113281	0.430105	0.295789	1.45409	0.145921	NA	-1.0594	0.285511	-3.71055	0.000206811	0.000400867	-1.39838	0.299475	-4.66945	3.02e-06	7.84e-06	0.946735
ENSG00000236269	1	0	0	0	-1	0	ENSG00000236269.1	p36.23	1	8935847	8938066	48.92	1	sense_intronic	ENO1 intronic transcript 1 (non-protein coding) [Source:HGNC Symbol;Acc:41331]	ENO1-IT1	-1	8.54891	1.45816	0.505528	2.88442	0.00392132	0.0236248	0.839906	0.567568	1.47983	0.138918	0.267782	0.348678	0.584582	0.596456	0.550871	NA	0.491229	0.559628	0.877777	0.380065	NA	-1.55464	0.513115	-3.0298	0.00244712	0.0041266	-0.936388	0.560781	-1.66979	0.0949605	0.129326	0.705912
ENSG00000236384	1	1	0	0	0	-1	ENSG00000236384.3	q22.3	21	43131680	43135935	52.87	4	lincRNA	long intergenic non-protein coding RNA 479 [Source:HGNC Symbol;Acc:19727]	LINC00479	-1	32.2553	1.12984	0.289389	3.90424	9.45e-05	0.00175235	1.49005	0.321485	4.63489	3.57e-06	8.59e-05	0.836619	0.330582	2.53075	0.0113819	0.0584853	0.65343	0.30453	2.1457	0.0318972	NA	-0.918699	0.287862	-3.19145	0.00141558	0.00246361	-1.2789	0.322771	-3.96226	7.42e-05	0.000164083	3.62955
ENSG00000236537	0	-1	0	0	-1	0	ENSG00000236537.1	q25.3	6	158703295	158733390	41.81	1	lincRNA		RP11-732M18.3	1	41.8994	-0.305572	0.304904	-1.00219	0.316251	0.485889	-1.54864	0.315012	-4.91613	8.83e-07	2.79e-05	-0.613443	0.301906	-2.0319	0.0421634	0.138435	-0.935196	0.321371	-2.91002	0.00361403	NA	-1.03926	0.322847	-3.21906	0.00128612	0.00225335	0.203802	0.296628	0.687065	0.492042	0.555962	0.438883
ENSG00000236682	0	1	0	0	0	0	ENSG00000236682.1	q14.3	2	128146706	128158156	44.24	1	lincRNA		AC068282.3	1	9.40761	0.117654	0.460377	0.255559	0.798291	0.875665	1.31725	0.470114	2.80197	0.00507916	0.0231568	0.925528	0.478325	1.93494	0.052998	NA	0.391718	0.442337	0.885564	0.375852	NA	0.357561	0.452014	0.791039	0.428921	0.483185	-0.842032	0.478336	-1.76033	0.0783511	0.108465	0.234608
ENSG00000236824	1	0	0	0	0	1	ENSG00000236824.1	p21	2	47558199	47571656	47.45	1	lincRNA	brain cytoplasmic RNA 1 [Source:HGNC Symbol;Acc:1022]	BCYRN1	1	80.6481	1.36451	0.273457	4.98983	6.04e-07	6.11e-05	-0.596282	0.267845	-2.22623	0.0259991	0.0786884	0.0528192	0.263763	0.200252	0.841283	0.907826	-0.649102	0.268388	-2.41852	0.0155838	0.231753	-0.773844	0.269504	-2.87136	0.0040871	0.00667886	1.18694	0.271843	4.36629	1.26e-05	3.06e-05	0.565593
ENSG00000236829	1	0	0	0	0	0	ENSG00000236829.5	p13.3	16	432097	442960	52.37	4	pseudogene		Z97634.3	1	12.4692	1.12216	0.459886	2.44009	0.0146836	0.0590609	0.363068	0.454918	0.798095	0.424815	0.585369	0.191325	0.457721	0.417994	0.675951	NA	0.171744	0.454499	0.377874	0.705524	NA	-0.497548	0.447877	-1.1109	0.26661	0.317269	0.261547	0.466854	0.560233	0.57532	0.634593	0.226678
ENSG00000236830	1	0	0	0	0	0	ENSG00000236830.2	q22.12	21	37504065	37528615	47.29	9	processed_transcript	CBR3 antisense RNA 1 [Source:HGNC Symbol;Acc:43664]	CBR3-AS1	-1	50.423	1.12104	0.277727	4.0365	5.43e-05	0.00120936	-0.00703314	0.281375	-0.0249956	0.980058	0.988614	0.467504	0.275979	1.69399	0.0902681	0.225517	-0.474538	0.278545	-1.70363	0.0884498	0.415523	-0.997033	0.277619	-3.59137	0.000328943	0.000619625	0.131044	0.281497	0.465524	0.641557	0.695646	0.583839
ENSG00000236901	1	0	0	0	-1	0	ENSG00000236901.3	q33.3	9	125871773	125877756	53.98	3	sense_intronic	MIR600 host gene (non-protein coding) [Source:HGNC Symbol;Acc:23642]	MIR600HG	-1	116.742	1.24207	0.245881	5.0515	4.38e-07	4.95e-05	0.16255	0.248113	0.655143	0.512376	0.660685	0.388232	0.246744	1.57342	0.115623	0.264001	-0.225682	0.247062	-0.913463	0.360999	0.694041	-1.04414	0.245437	-4.2542	2.1e-05	4.54e-05	0.0353786	0.248556	0.142337	0.886814	0.910694	4.71394
ENSG00000236969	1	0	0	0	-1	-1	ENSG00000236969.2	p11.1	2	91963970	91969195	52.47	1	pseudogene	gamma-glutamyltransferase 8 pseudogene [Source:HGNC Symbol;Acc:33438]	GGT8P	1	22.9952	1.27314	0.371901	3.42333	0.000618598	0.0064631	0.371456	0.44424	0.83616	0.403065	0.565608	0.491582	0.439285	1.11905	0.263119	0.448258	-0.120127	0.434373	-0.276552	0.782124	NA	-2.60566	0.403272	-6.4613	1.04e-10	3.72e-10	-1.70398	0.416314	-4.09302	4.26e-05	9.67e-05	2.74168
ENSG00000237296	0	-1	0	0	0	0	ENSG00000237296.5	p12.2	16	22448329	22503541	40.34	8	pseudogene	SMG1 pseudogene 1 [Source:HGNC Symbol;Acc:44186]	SMG1P1	1	35.4721	-0.181457	0.250088	-0.725572	0.468101	0.629418	-1.04059	0.26261	-3.96248	7.42e-05	0.00091713	-0.996158	0.261499	-3.80942	0.000139295	0.00301956	-0.0444298	0.278655	-0.159444	0.873319	NA	-0.965434	0.268576	-3.59464	0.000324835	0.000612262	-0.106304	0.243735	-0.436144	0.662732	0.714624	0.255449
ENSG00000237310	0	1	0	0	1	1	ENSG00000237310.1	q11.21	7	65958693	65960461	54.44	2	lincRNA		GS1-124K5.4	1	6.94848	-0.771218	0.891467	-0.865111	0.386978	0.555786	1.19503	0.517606	2.30876	0.0209568	0.0670311	0.692037	0.526126	1.31535	0.188394	NA	0.502993	0.503075	0.999836	0.31739	NA	3.91602	0.795623	4.92196	8.57e-07	2.15e-06	1.94978	0.658239	2.96211	0.00305538	0.00541742	0.253109
ENSG00000237429	1	0	0	0	0	0	ENSG00000237429.1	p36.11	1	27852316	27857072	58.55	1	antisense		RP1-159A19.4	1	11.8774	1.62621	0.445337	3.65163	0.000260582	0.00359505	0.709001	0.422982	1.6762	0.0936997	0.202428	1.22388	0.412858	2.96442	0.00303252	NA	-0.514884	0.398633	-1.29162	0.196488	NA	-0.359649	0.40737	-0.882856	0.377314	0.43102	0.557557	0.459841	1.2125	0.225321	0.279881	0.84712
ENSG00000237452	0	-1	0	0	1	1	ENSG00000237452.2	q13.32	19	46236509	46267792	51.27	1	protein_coding	Uncharacterized protein [Source:UniProtKB/TrEMBL;Acc:C9JSJ3]	AC074212.3	1	7.44416	-1.87134	0.955061	-1.9594	0.0500661	0.137577	-2.07755	0.461652	-4.50026	6.79e-06	0.000140579	-1.68934	0.443743	-3.80702	0.00014065	NA	-0.388214	0.499361	-0.777423	0.436909	NA	3.11848	0.914764	3.40905	0.00065189	0.00118455	3.32469	0.537448	6.18607	6.17e-10	2.34e-09	0.0214686
ENSG00000237686	0	1	0	0	-1	-1	ENSG00000237686.2	p21.1	6	43963460	44042389	51.47	2	antisense		RP5-1120P11.1	-1	45.4538	0.362585	0.325867	1.11268	0.265847	0.433756	1.05174	0.366806	2.86729	0.00413998	0.0197574	0.609466	0.372866	1.63455	0.102144	0.244217	0.442275	0.358401	1.23402	0.217195	NA	-1.85208	0.339375	-5.45733	4.83e-08	1.36e-07	-2.54124	0.354344	-7.17166	7.41e-13	3.63e-12	0.292146
ENSG00000237883	0	1	0	0	0	0	ENSG00000237883.1	p13.1	2	74174769	74208568	45.28	3	antisense	DGUOK antisense RNA 1 [Source:HGNC Symbol;Acc:43441]	DGUOK-AS1	-1	7.56156	1.25597	0.628063	1.99974	0.045528	0.128886	2.06589	0.677741	3.0482	0.00230215	0.012568	1.2203	0.696367	1.75238	0.0797081	NA	0.845589	0.630625	1.34088	0.179961	NA	-0.342223	0.609022	-0.561922	0.574169	0.623325	-1.15215	0.695	-1.65777	0.0973645	0.132249	0
ENSG00000237886	0	1	0	0	1	1	ENSG00000237886.1	q34.3	9	139440664	139444345	64.77	2	antisense		RP11-611D20.2	1	7.29678	-1.7878	1.0828	-1.65109	0.0987207	0.221043	1.28766	0.572662	2.24855	0.0245414	0.0754655	0.182891	0.591405	0.309248	0.757133	NA	1.10477	0.573408	1.92667	0.0540211	NA	5.43684	0.990908	5.48672	4.09e-08	1.16e-07	2.36138	0.720058	3.27943	0.00104018	0.00196854	0.0608025
ENSG00000238045	1	0	0	0	0	0	ENSG00000238045.5	p11.2	16	29819966	29823306	61.39	2	antisense		AC009133.14	-1	47.4747	1.16107	0.385272	3.01365	0.00258127	0.0174403	0.739327	0.392545	1.88342	0.0596436	0.145188	0.548671	0.393341	1.3949	0.163047	0.331067	0.190656	0.388648	0.490563	0.623736	NA	-0.918568	0.384107	-2.39144	0.0167826	0.0250808	-0.496822	0.393682	-1.26199	0.206954	0.25956	4.75759
ENSG00000239569	0	1	0	0	0	0	ENSG00000239569.2	q22.3	7	104653872	104654768	64.44	2	antisense	KMT2E antisense RNA 1 (head to head) [Source:HGNC Symbol;Acc:40845]	KMT2E-AS1	-1	46.1262	0.754292	0.323385	2.33249	0.0196749	0.0719447	1.09954	0.323866	3.39506	0.000686134	0.00504796	0.631674	0.326925	1.93217	0.0533389	0.160379	0.46787	0.319211	1.46571	0.142727	NA	-0.00112644	0.318351	-0.00353836	0.997177	0.997631	-0.346379	0.328839	-1.05334	0.292185	0.352065	14.7253
ENSG00000240184	0	-1	0	0	0	1	ENSG00000240184.2	q31.3	5	140855580	140892542	50.56	1	protein_coding	protocadherin gamma subfamily C, 3 [Source:HGNC Symbol;Acc:8716]	PCDHGC3	1	130.56	-0.553654	0.240309	-2.30392	0.0212269	0.0757984	-1.21198	0.228336	-5.30785	1.11e-07	5.68e-06	-0.844959	0.227031	-3.72178	0.000197826	0.00377976	-0.367017	0.231937	-1.5824	0.113559	0.454427	0.721093	0.24043	2.99918	0.00270709	0.00453463	1.37941	0.228196	6.04487	1.5e-09	5.47e-09	0.302837
ENSG00000240204	0	1	0	0	1	1	ENSG00000240204.2	q32.1	7	129142320	129152773	46.04	2	protein_coding	small lysine-rich protein 1 [Source:HGNC Symbol;Acc:43561]	SMKR1	1	17.8496	0.422499	1.20669	0.35013	0.726241	0.828946	1.07592	0.329611	3.26422	0.00109765	0.00719	0.842294	0.331637	2.53981	0.0110913	0.0574714	0.233629	0.319913	0.730289	0.465213	NA	6.42762	0.878475	7.31679	2.54e-13	1.14e-12	5.77419	0.890527	6.48402	8.93e-11	3.67e-10	0
ENSG00000240288	0	1	1	0	1	1	ENSG00000240288.3	p25.3	3	10327438	10335133	53.56	4	antisense	ghrelin opposite strand/antisense RNA [Source:HGNC Symbol;Acc:33885]	GHRLOS	1	66.8259	-0.00220602	0.602453	-0.00366173	0.997078	1	1.23927	0.257808	4.80695	1.53e-06	4.39e-05	1.19974	0.257949	4.65108	3.3e-06	0.000225064	0.0395284	0.252742	0.156398	0.875719	0.958189	5.84843	0.484988	12.0589	1.74e-33	2.85e-32	4.60696	0.440943	10.448	1.5e-25	1.75e-24	0.125
ENSG00000240291	0	1	0	0	0	0	ENSG00000240291.1	p12.31	10	18802044	18834580	39.11	2	antisense		RP11-499P20.2	-1	10.8411	0.0278331	0.523375	0.05318	0.957588	0.979578	1.13105	0.515033	2.19607	0.0280866	0.083572	0.641239	0.522928	1.22625	0.220105	NA	0.489811	0.503054	0.973673	0.330219	NA	0.590955	0.514417	1.14879	0.250644	0.300058	-0.512262	0.524114	-0.977387	0.328378	0.390652	0.0894481
ENSG00000240338	0	-1	0	0	-1	0	ENSG00000240338.1	q23.1	16	75259972	75262093	61.22	4	pseudogene		RP11-331F4.4	1	17.0987	0.325262	0.347433	0.936187	0.349177	0.519708	-1.07614	0.380947	-2.82491	0.00472936	0.0218537	-0.98606	0.377009	-2.61548	0.00891023	0.04977	-0.0900818	0.406393	-0.221662	0.824577	NA	-1.58609	0.380696	-4.16627	3.1e-05	6.58e-05	-0.184681	0.347738	-0.531093	0.595355	0.653525	1.68803
ENSG00000240583	1	0	0	0	0	0	ENSG00000240583.6	p14.3	7	30893010	30965131	54.68	6	protein_coding	aquaporin 1 (Colton blood group) [Source:HGNC Symbol;Acc:633]	AQP1	1	68.4015	1.29539	0.265981	4.87024	1.11e-06	9.06e-05	0.876259	0.270413	3.24045	0.00119342	0.00765908	0.593761	0.272078	2.18232	0.0290859	0.10929	0.282498	0.266782	1.05891	0.289642	0.648641	-0.732693	0.262727	-2.7888	0.00529032	0.0085147	-0.31356	0.273588	-1.1461	0.251752	0.308645	0.229704
ENSG00000240771	0	1	0	0	1	1	ENSG00000240771.2	q13.3	12	58003963	58013162	56.4	7	protein_coding	Rho guanine nucleotide exchange factor (GEF) 25 [Source:HGNC Symbol;Acc:30275]	ARHGEF25	1	74.1843	0.414138	1.09858	0.376975	0.706193	0.814948	1.11386	0.260997	4.26771	1.97e-05	0.000326721	0.945876	0.261308	3.61977	0.000294861	0.00484386	0.167984	0.257483	0.652408	0.514138	0.790203	8.03176	0.795552	10.0958	5.76e-24	5.45e-23	7.33204	0.801606	9.1467	5.87e-20	4.85e-19	0.0243342
ENSG00000240891	0	-1	-1	0	0	0	ENSG00000240891.2	q13.2	3	111393523	111565294	39.37	5	protein_coding	phosphatidylinositol-specific phospholipase C, X domain containing 2 [Source:HGNC Symbol;Acc:26462]	PLCXD2	1	52.6061	-0.716345	0.271926	-2.63434	0.00843005	0.040281	-1.08552	0.263391	-4.12132	3.77e-05	0.000544134	-1.05064	0.263525	-3.98688	6.69e-05	0.00183001	-0.0348796	0.273177	-0.127681	0.898401	0.967389	0.149758	0.278418	0.53789	0.590653	0.639413	0.518934	0.25652	2.02297	0.0430759	0.0626273	0.0651663
ENSG00000241322	1	0	0	0	-1	0	ENSG00000241322.4	p12	17	15468798	15522826	43.4	7	protein_coding	CMT1A duplicated region transcript 1 [Source:HGNC Symbol;Acc:14379]	CDRT1	-1	13.1578	1.30127	0.411631	3.16125	0.00157092	0.0122433	-0.771312	0.463983	-1.66237	0.0964383	0.206228	-1.04984	0.475223	-2.20916	0.0271632	NA	0.278532	0.504219	0.552404	0.580672	NA	-2.3153	0.447811	-5.17026	2.34e-07	6.2e-07	-0.242718	0.429156	-0.56557	0.571686	0.631649	0.10359
ENSG00000241370	0	1	0	0	0	0	ENSG00000241370.1	p22.1	6	30312908	30314661	53.76	9	protein_coding	ribonuclease P/MRP 21kDa subunit [Source:HGNC Symbol;Acc:21300]	RPP21	1	13.9356	0.613332	0.589746	1.03999	0.298343	0.468406	1.46823	0.584874	2.51034	0.0120614	0.0441091	1.02894	0.589321	1.74598	0.0808141	NA	0.43929	0.568679	0.772474	0.439834	NA	0.480973	0.575409	0.83588	0.403222	0.45715	-0.373929	0.599055	-0.624197	0.532498	0.594376	1.02109
ENSG00000241388	1	0	0	0	0	1	ENSG00000241388.3	q24.31	12	121406416	121418768	49.96	3	antisense	HNF1A antisense RNA 1 [Source:HGNC Symbol;Acc:26785]	HNF1A-AS1	-1	182.852	1.63818	0.243359	6.73153	1.68e-11	3.69e-08	0.47816	0.236864	2.01871	0.0435172	0.115333	0.80651	0.235947	3.41818	0.000630419	0.00821456	-0.328349	0.235239	-1.39581	0.162771	0.522045	-0.062736	0.236927	-0.26479	0.791171	0.822144	1.09728	0.243313	4.50975	6.49e-06	1.62e-05	2.4285
ENSG00000241468	0	1	0	0	0	-1	ENSG00000241468.3	q22.1	7	99046098	99063954	53.67	13	protein_coding	ATP synthase, H+ transporting, mitochondrial Fo complex, subunit F2 [Source:HGNC Symbol;Acc:848]	ATP5J2	-1	336.512	0.209927	0.217561	0.96491	0.33459	0.504594	1.21773	0.219685	5.54308	2.97e-08	2.02e-06	0.90255	0.220066	4.10127	4.11e-05	0.00131196	0.315181	0.217841	1.44684	0.147941	0.504083	-0.200155	0.217699	-0.919412	0.35788	0.411389	-1.20796	0.219548	-5.50203	3.75e-08	1.19e-07	7.29659
ENSG00000241484	0	-1	0	0	-1	0	ENSG00000241484.5	q13.31	22	45098355	45258665	52.72	14	protein_coding	Rho GTPase activating protein 8 [Source:HGNC Symbol;Acc:677]	ARHGAP8	1	79.1195	0.483963	0.243633	1.98644	0.0469844	0.131723	-1.15433	0.250604	-4.60617	4.1e-06	9.52e-05	-0.601891	0.245386	-2.45283	0.0141736	0.0675426	-0.552435	0.255176	-2.16491	0.0303943	0.282682	-1.37537	0.25191	-5.45975	4.77e-08	1.35e-07	0.262922	0.24229	1.08515	0.277855	0.336407	0.148029
ENSG00000242048	1	1	0	0	-1	-1	ENSG00000242048.2	q36.1	7	151503744	151507906	53.01	2	processed_transcript		RP13-452N2.1	1	33.5315	1.11846	0.383459	2.91676	0.00353687	0.0218394	1.13523	0.510018	2.22586	0.0260239	0.0787479	0.668173	0.523379	1.27665	0.201725	0.378487	0.467053	0.488288	0.956512	0.338814	NA	-3.44427	0.430561	-7.99948	1.25e-15	6.68e-15	-3.46104	0.474252	-7.29788	2.92e-13	1.48e-12	6.34572
ENSG00000242125	0	1	0	0	1	0	ENSG00000242125.2	p35.3	1	28832492	28837404	46.41	4	sense_intronic	small nucleolar RNA host gene 3 (non-protein coding) [Source:HGNC Symbol;Acc:10118]	SNHG3	1	63.5168	0.799037	0.296883	2.69142	0.0071149	0.0359228	1.27924	0.281099	4.55084	5.34e-06	0.000116811	0.62853	0.28403	2.2129	0.0269045	0.103733	0.650709	0.27762	2.34388	0.0190841	0.244363	1.03308	0.283926	3.63854	0.000274187	0.000523021	0.552875	0.294274	1.87878	0.0602747	0.0853946	2.36953
ENSG00000242366	0	-1	-1	0	-1	-1	ENSG00000242366.2	q37.1	2	234668894	234681945	42.47	1	protein_coding	UDP glucuronosyltransferase 1 family, polypeptide A1 [Source:HGNC Symbol;Acc:12530]	UGT1A1	1	89.4481	-0.650402	0.356405	-1.8249	0.0680166	0.170141	-1.52193	0.374877	-4.05981	4.91e-05	0.000667984	-1.12996	0.371005	-3.04568	0.00232154	0.0203038	-0.391966	0.384001	-1.02074	0.307377	0.659317	-2.25438	0.373716	-6.03233	1.62e-09	5.19e-09	-1.38285	0.357651	-3.86649	0.000110414	0.000238873	0.230108
ENSG00000242515	0	-1	-1	0	-1	0	ENSG00000242515.1	q37.1	2	234545100	234681951	41.6	2	protein_coding	UDP glucuronosyltransferase 1 family, polypeptide A10 [Source:HGNC Symbol;Acc:12531]	UGT1A10	1	871.213	-0.84823	0.329779	-2.57212	0.0101079	0.0456638	-1.33168	0.330561	-4.02855	5.61e-05	0.000742294	-1.24945	0.330613	-3.77919	0.000157341	0.00324691	-0.0822311	0.331514	-0.248047	0.804098	0.933397	-1.02576	0.330857	-3.10031	0.0019332	0.00331193	-0.542308	0.329482	-1.64594	0.0997757	0.135249	2.36223
ENSG00000242588	0	-1	0	0	-1	0	ENSG00000242588.2	q32.1	7	128171752	128269512	41.88	2	pseudogene		RP11-274B21.1	1	227.509	0.137063	0.155038	0.884064	0.376662	0.54664	-1.21641	0.161047	-7.55314	4.25e-14	8.16e-11	-0.767656	0.158399	-4.84635	1.26e-06	0.000122711	-0.448756	0.164458	-2.7287	0.00635855	0.166267	-1.53639	0.161512	-9.51255	1.86e-21	1.49e-20	-0.182913	0.154556	-1.18347	0.236624	0.292008	1.06486
ENSG00000242797	1	0	0	0	0	0	ENSG00000242797.2	p21.1	3	52322599	52333083	57.66	3	processed_transcript	GLYCTK antisense RNA 1 [Source:HGNC Symbol;Acc:41043]	GLYCTK-AS1	-1	13.4458	1.06737	0.443751	2.40535	0.0161572	0.0629932	0.348031	0.450187	0.773081	0.439474	0.598042	0.112362	0.454684	0.247122	0.804814	NA	0.235669	0.451736	0.521697	0.601882	NA	-0.734599	0.439336	-1.67206	0.0945116	0.124394	-0.0152553	0.454566	-0.0335601	0.973228	0.979153	0.213458
ENSG00000243147	0	1	0	0	0	0	ENSG00000243147.3	p23.2	2	27994584	28210954	39.12	6	protein_coding	mitochondrial ribosomal protein L33 [Source:HGNC Symbol;Acc:14487]	MRPL33	1	462.625	-0.0992128	0.152621	-0.650058	0.515655	0.669633	1.0551	0.151481	6.96523	3.28e-12	2.62e-09	0.602579	0.152074	3.9624	7.42e-05	0.00195043	0.452523	0.150695	3.00292	0.00267406	0.119646	0.724153	0.151914	4.76687	1.87e-06	4.53e-06	-0.430162	0.152194	-2.82641	0.00470734	0.00810248	0.620809
ENSG00000243244	1	0	0	0	1	1	ENSG00000243244.1	p16.3	2	48756522	48826025	45.15	5	protein_coding	stonin 1 [Source:HGNC Symbol;Acc:17003]	STON1	1	13.6674	1.55883	0.449119	3.47086	0.000518797	0.00573788	0.760215	0.335524	2.26576	0.0234664	0.0730071	0.113627	0.346813	0.327631	0.743191	NA	0.646589	0.336961	1.91888	0.0549994	NA	1.16701	0.361611	3.22725	0.00124984	0.00219304	1.96562	0.42891	4.58283	4.59e-06	1.17e-05	0.00966311
ENSG00000243323	1	1	1	0	-1	-1	ENSG00000243323.1	q32.1	1	202137179	202158583	55.08	3	pseudogene	protein tyrosine phosphatase, receptor type, V, pseudogene [Source:HGNC Symbol;Acc:13421]	PTPRVP	1	15.42	1.62593	0.390962	4.1588	3.2e-05	0.000854093	1.60107	0.47023	3.40486	0.00066198	0.00491734	1.30108	0.476379	2.73118	0.00631089	0.0395883	0.299993	0.422759	0.709608	0.477947	NA	-1.61954	0.393861	-4.11195	3.92e-05	8.27e-05	-1.59467	0.467718	-3.40948	0.000650874	0.00126833	0.240557
ENSG00000243896	0	-1	0	0	-1	-1	ENSG00000243896.3	q35	7	143955700	143956815	48.66	1	protein_coding	olfactory receptor, family 2, subfamily A, member 7 [Source:HGNC Symbol;Acc:8234]	OR2A7	-1	27.0064	-0.0743756	0.286562	-0.259544	0.795215	0.873662	-1.28785	0.34701	-3.71127	0.000206225	0.00198838	-0.668726	0.326246	-2.04976	0.0403878	0.134883	-0.619122	0.363071	-1.70524	0.0881501	NA	-2.37372	0.339735	-6.98698	2.81e-12	1.15e-11	-1.16025	0.295351	-3.92838	8.55e-05	0.000187074	13.0393
ENSG00000244119	1	1	0	0	0	0	ENSG00000244119.1	q12.3	3	101431316	101432035	45	1	pseudogene	phosducin-like 3 pseudogene 4 [Source:HGNC Symbol;Acc:44505]	PDCL3P4	1	9.95629	1.24427	0.546932	2.27501	0.0229056	0.079881	1.60839	0.53388	3.01265	0.00258976	0.0137533	0.327221	0.559879	0.58445	0.558918	NA	1.28117	0.528178	2.42564	0.0152812	NA	0.332093	0.512588	0.647876	0.517065	0.569335	-0.032028	0.567079	-0.0564789	0.95496	0.964499	2.17656
ENSG00000244439	1	0	0	0	0	1	NA	NA	NA	NA	NA	NA	NA	NA	NA	NA	NA	11.8447	1.07814	0.469121	2.29821	0.0215499	0.0765606	0.440279	0.4184	1.05229	0.292665	0.455057	0.32752	0.419823	0.780139	0.435309	NA	0.112759	0.415242	0.271551	0.785967	NA	0.421316	0.430675	0.978269	0.327941	0.380933	1.05917	0.458199	2.3116	0.0207995	0.0320566	0.22971
ENSG00000244474	0	0	-1	0	-1	0	ENSG00000244474.1	q37.1	2	234627424	234681945	43.82	2	protein_coding	UDP glucuronosyltransferase 1 family, polypeptide A4 [Source:HGNC Symbol;Acc:12536]	UGT1A4	1	28.0811	-0.152222	0.387706	-0.392622	0.694599	0.807144	-0.92069	0.403724	-2.28049	0.0225784	0.0709192	-1.20742	0.409118	-2.95129	0.00316449	0.0249655	0.286735	0.423152	0.677618	0.498014	NA	-1.23433	0.405399	-3.04474	0.00232885	0.00394187	-0.465866	0.385958	-1.20704	0.227418	0.282303	0.221732
ENSG00000244560	1	0	0	0	0	0	ENSG00000244560.2	q36.1	7	148982372	148994403	55.62	6	pseudogene		RP4-800G7.2	1	19.45	1.22149	0.350191	3.48807	0.000486527	0.00551027	0.368067	0.318351	1.15616	0.247614	0.405419	0.572754	0.314793	1.81946	0.0688409	0.188591	-0.204687	0.311939	-0.656179	0.511709	NA	0.0801736	0.322436	0.248649	0.803632	0.833234	0.933598	0.346616	2.69346	0.00707142	0.0118479	0.130246
ENSG00000245148	1	0	0	0	0	0	ENSG00000245148.2	q13.4	11	72411519	72416652	57.27	1	antisense	ARAP1 antisense RNA 2 [Source:HGNC Symbol;Acc:39994]	ARAP1-AS2	1	19.2143	1.09208	0.299812	3.64255	0.000269954	0.00368753	-0.34681	0.285029	-1.21675	0.223698	0.376934	-0.00562335	0.276337	-0.0203496	0.983764	0.991528	-0.341186	0.288428	-1.18292	0.236843	NA	-0.587424	0.289835	-2.02675	0.0426877	0.0596208	0.851467	0.295387	2.88254	0.00394479	0.00686608	0.654095
ENSG00000245156	1	0	0	0	0	0	ENSG00000245156.1	q13.2	11	66037303	66045996	57.02	1	lincRNA		RP11-867G23.3	-1	13.0302	1.23652	0.401425	3.08032	0.0020678	0.0148644	0.389812	0.418888	0.930589	0.352066	0.515914	0.769485	0.409057	1.88112	0.0599556	NA	-0.379673	0.403745	-0.940378	0.347023	NA	-0.995422	0.39838	-2.49867	0.0124659	0.0189898	-0.148719	0.421865	-0.352528	0.724442	0.770089	0.154503
ENSG00000245532	0	1	0	0	-1	-1	ENSG00000245532.4	q13.1	11	65190245	65213011	44.06	4	lincRNA	nuclear paraspeckle assembly transcript 1 (non-protein coding) [Source:HGNC Symbol;Acc:30815]	NEAT1	1	15645.7	0.829841	0.350608	2.36686	0.0179396	0.0674611	1.30991	0.350715	3.73498	0.000187731	0.00186704	0.980485	0.350723	2.79561	0.00518012	0.0345354	0.329427	0.350667	0.939431	0.34751	0.687174	-1.54129	0.35063	-4.39577	1.1e-05	2.46e-05	-2.02136	0.350693	-5.7639	8.22e-09	2.79e-08	225.468
ENSG00000245552	0	1	0	0	0	0	ENSG00000245552.2	q21	11	94883703	94967268	37.22	8	antisense		RP11-712B9.2	1	11.3178	0.899217	0.396412	2.26839	0.0233055	0.0807263	1.03762	0.399105	2.59987	0.0093259	0.0365824	0.51209	0.411162	1.24547	0.212959	NA	0.525531	0.388472	1.35282	0.176114	NA	-0.107453	0.37946	-0.283174	0.777044	0.809667	-0.245858	0.415407	-0.591848	0.553953	0.614707	0.0187531
ENSG00000245848	0	-1	0	0	-1	-1	ENSG00000245848.2	q13.11	19	33790840	33793470	65.94	1	protein_coding	CCAAT/enhancer binding protein (C/EBP), alpha [Source:HGNC Symbol;Acc:1833]	CEBPA	-1	12.2422	0.194465	0.575148	0.338114	0.735277	0.834661	-2.03464	0.706671	-2.8792	0.0039869	0.0191783	-1.0785	0.64653	-1.66814	0.095288	NA	-0.956141	0.74033	-1.29151	0.196528	NA	-3.6011	0.693718	-5.19101	2.09e-07	5.58e-07	-1.37199	0.590638	-2.3229	0.0201846	0.0311556	2.46764
ENSG00000246922	1	0	0	0	-1	0	ENSG00000246922.4	q22.31	15	65385338	65407535	48.94	4	protein_coding	ubiquitin associated protein 1-like [Source:HGNC Symbol;Acc:40028]	UBAP1L	-1	70.4796	1.09267	0.38377	2.84721	0.00441043	0.0257049	0.460674	0.388865	1.18466	0.236151	0.392114	0.503826	0.388237	1.29773	0.194381	0.36975	-0.0431518	0.386836	-0.111551	0.91118	0.971568	-1.0692	0.384234	-2.78269	0.0053911	0.00866965	-0.437201	0.388408	-1.12562	0.260325	0.317913	0.776573
ENSG00000247092	1	1	0	0	0	0	ENSG00000247092.2	q32.13	14	95998634	96001209	47.24	4	antisense	small nucleolar RNA host gene 10 (non-protein coding) [Source:HGNC Symbol;Acc:27510]	SNHG10	-1	28.506	1.34001	0.362259	3.69904	0.000216418	0.00317431	1.43074	0.333641	4.28827	1.8e-05	0.000302127	0.759262	0.339351	2.2374	0.0252605	0.0995047	0.67148	0.325033	2.06588	0.0388397	NA	0.786711	0.331708	2.3717	0.0177065	0.0263438	0.69598	0.364217	1.9109	0.0560181	0.0798944	1.82507
ENSG00000247095	0	1	0	0	-1	-1	ENSG00000247095.2	p15.5	11	565660	568457	61.54	4	lincRNA	MIR210 host gene (non-protein coding) [Source:HGNC Symbol;Acc:39524]	MIR210HG	-1	821.978	0.503685	0.397966	1.26565	0.205638	0.364486	1.08547	0.399486	2.71718	0.00658409	0.0281712	0.438655	0.399852	1.09704	0.272622	0.458477	0.64682	0.399197	1.6203	0.105167	0.442941	-1.43899	0.39839	-3.612	0.000303842	0.000575446	-2.02078	0.399062	-5.06381	4.11e-07	1.17e-06	92.8945
ENSG00000247157	1	0	0	0	0	1	ENSG00000247157.2	p13.2	12	11700964	11743303	40.07	3	lincRNA		RP11-434C1.1	1	11.6058	1.09962	0.476967	2.30543	0.0211423	0.0756544	0.510963	0.414232	1.23352	0.217382	0.369408	0.548258	0.413824	1.32486	0.185218	NA	-0.0372949	0.407228	-0.0915824	0.92703	NA	0.602149	0.429674	1.40141	0.161091	0.202025	1.1908	0.463147	2.57111	0.0101373	0.0164937	0.0105751
ENSG00000247317	0	0	1	0	-1	-1	ENSG00000247317.3	q24.3	8	144063155	144099854	48.96	5	lincRNA		RP11-273G15.2	-1	15.6609	0.207438	0.356213	0.582342	0.560336	0.70606	0.403414	0.497913	0.810211	0.417819	0.579084	1.17825	0.46823	2.5164	0.0118561	0.0599446	-0.774839	0.456989	-1.69553	0.0899746	NA	-2.62234	0.428205	-6.12404	9.12e-10	2.99e-09	-2.81832	0.437911	-6.43582	1.23e-10	4.96e-10	0.268406
ENSG00000247982	1	0	0	0	0	0	ENSG00000247982.2	q21.3	15	57592563	57599959	49.32	2	lincRNA	long intergenic non-protein coding RNA 926 [Source:HGNC Symbol;Acc:27514]	LINC00926	1	13.0857	1.3007	0.453048	2.87099	0.0040919	0.0244038	0.33066	0.441864	0.74833	0.454261	0.611014	0.406963	0.438907	0.927221	0.353812	NA	-0.0763035	0.436408	-0.174844	0.861202	NA	-0.514053	0.435252	-1.18105	0.237584	0.286521	0.455983	0.459553	0.992231	0.321085	0.382802	0.453985
ENSG00000248049	0	1	0	0	0	0	ENSG00000248049.2	q13.2	4	68566998	68946670	37.13	7	antisense	UBA6 antisense RNA 1 (head to head) [Source:HGNC Symbol;Acc:49083]	UBA6-AS1	1	42.5849	0.363746	0.289903	1.25472	0.209582	0.369431	1.13888	0.278046	4.096	4.2e-05	0.000591651	0.726063	0.280833	2.58539	0.0097268	0.0525922	0.412815	0.271954	1.51795	0.129026	NA	0.775029	0.280206	2.76593	0.00567611	0.00908899	-0.000102128	0.28791	-0.000354723	0.999717	0.9999	0.0265343
ENSG00000248603	1	1	0	0	1	1	NA	NA	NA	NA	NA	NA	NA	NA	NA	NA	NA	123.915	1.22061	0.443166	2.75431	0.00588163	0.0314089	1.05954	0.399845	2.64989	0.00805187	0.0326774	0.72587	0.400225	1.81366	0.0697305	0.190402	0.333673	0.398789	0.836716	0.402752	0.724091	3.04846	0.415089	7.34412	2.07e-13	9.36e-13	3.20953	0.429075	7.48012	7.43e-14	3.95e-13	0.932165
ENSG00000248905	0	-1	0	0	0	0	ENSG00000248905.4	q13.3	15	33057747	33486897	39.64	11	protein_coding	formin 1 [Source:HGNC Symbol;Acc:3768]	FMN1	-1	160.465	-0.235488	0.2237	-1.05269	0.292481	0.462606	-1.05399	0.224158	-4.702	2.58e-06	6.67e-05	-0.798512	0.223258	-3.57663	0.000348051	0.00541043	-0.255478	0.22747	-1.12312	0.261385	0.624875	-0.507278	0.227179	-2.23294	0.0255529	0.0369482	0.311224	0.220634	1.41058	0.158367	0.20419	0.103291
ENSG00000249007	0	1	0	0	-1	-1	ENSG00000249007.1	q32.1	1	201980498	201984785	57.42	1	sense_intronic		RP11-510N19.5	1	31.5407	0.665638	0.343755	1.93638	0.0528217	0.142926	1.0485	0.382285	2.74272	0.0060932	0.0267027	0.928665	0.38334	2.42256	0.0154116	0.0717067	0.119836	0.366993	0.326536	0.744019	NA	-1.43573	0.354115	-4.05442	5.03e-05	0.000104834	-1.8186	0.372709	-4.87939	1.06e-06	2.91e-06	2.34943
ENSG00000249087	1	1	0	0	0	0	ENSG00000249087.3	p36.12	1	23695490	23698332	51.57	6	protein_coding	chromosome 1 open reading frame 213 [Source:HGNC Symbol;Acc:25122]	C1orf213	1	21.8021	1.15944	0.423684	2.73658	0.00620823	0.0326673	1.00745	0.393839	2.55802	0.010527	0.0400074	0.77332	0.396088	1.9524	0.0508913	0.156094	0.234127	0.386145	0.606319	0.544303	NA	0.651345	0.396068	1.64453	0.100067	0.130999	0.803342	0.421684	1.90508	0.0567694	0.0808384	0.472476
ENSG00000249201	0	1	0	0	-1	-1	ENSG00000249201.2	p15.33	5	1173256	1178720	58.06	3	antisense		CTD-3080P12.3	-1	80.2074	0.575579	0.368385	1.56244	0.118184	0.249571	1.262	0.383038	3.29471	0.000985243	0.00658929	0.758076	0.385495	1.9665	0.0492408	0.153223	0.503922	0.377595	1.33456	0.182022	0.543375	-1.21613	0.37155	-3.27312	0.00106367	0.00188227	-1.90255	0.379974	-5.00704	5.53e-07	1.55e-06	4.62907
ENSG00000249353	-1	0	0	0	0	0	ENSG00000249353.2	q15	5	93018544	93019373	41.69	1	pseudogene	nucleophosmin 1 (nucleolar phosphoprotein B23, numatrin) pseudogene 27 [Source:HGNC Symbol;Acc:45206]	NPM1P27	-1	15.2153	-1.13753	0.412715	-2.75621	0.00584751	0.0313137	-0.600499	0.365309	-1.64381	0.100215	0.212032	-0.429817	0.361321	-1.18957	0.234215	0.41636	-0.170682	0.375392	-0.454677	0.649341	NA	0.93089	0.419034	2.22152	0.0263161	0.0379553	0.393859	0.358158	1.09968	0.271472	0.329797	6.47349
ENSG00000250067	1	0	0	0	0	0	ENSG00000250067.7	p13.11	19	19627036	19648390	55.2	4	protein_coding	YjeF N-terminal domain containing 3 [Source:HGNC Symbol;Acc:24785]	YJEFN3	1	193.862	1.0505	0.293494	3.57928	0.000344536	0.00431874	0.862214	0.289569	2.97758	0.00290535	0.0151005	0.54448	0.289965	1.87774	0.0604163	0.173843	0.317734	0.288631	1.10083	0.270971	0.633764	0.369099	0.289831	1.2735	0.202841	0.248774	0.557383	0.293244	1.90075	0.0573346	0.0816055	4.07045
ENSG00000250230	0	1	0	0	1	1	ENSG00000250230.2	q12.2	11	61355966	61375022	54.03	1	lincRNA		RP11-855O10.2	1	8.82422	0	1.22069	0	1	1	1.08713	0.402298	2.7023	0.00688615	0.0291311	1.32281	0.398402	3.3203	0.000899199	NA	-0.235684	0.375758	-0.627221	0.530514	NA	6.22657	0.903959	6.88811	5.65e-12	2.25e-11	5.56176	0.913716	6.08697	1.15e-09	4.26e-09	0
ENSG00000250305	1	0	0	0	1	1	ENSG00000250305.4	p22	8	12803151	12889012	41.39	9	protein_coding	KIAA1456 [Source:HGNC Symbol;Acc:26725]	KIAA1456	1	384.318	1.54483	0.447209	3.45438	0.000551562	0.00597579	0.527842	0.181009	2.9161	0.00354435	0.0176059	0.700812	0.180843	3.87526	0.000106512	0.00254211	-0.172971	0.180486	-0.958363	0.33788	0.680289	6.43182	0.291734	22.0469	1.02e-107	1.92e-105	7.44881	0.384486	19.3734	1.29e-83	1.32e-81	0.0104295
ENSG00000250404	1	0	0	0	-1	0	ENSG00000250404.1	p15.4	11	3837982	3843130	50.44	1	sense_overlapping		AC090587.2	1	19.0741	1.1667	0.389073	2.99867	0.00271158	0.0181035	0.506175	0.406631	1.2448	0.213204	0.364892	0.512289	0.405217	1.26423	0.206146	0.383174	-0.00611375	0.399079	-0.0153196	0.987777	NA	-1.05242	0.389113	-2.70466	0.00683746	0.010799	-0.39189	0.406595	-0.963835	0.335129	0.397852	1.43482
ENSG00000250571	1	0	0	0	0	0	ENSG00000250571.2	q24.3	8	144349603	144359101	64.02	11	protein_coding	GLI family zinc finger 4 [Source:HGNC Symbol;Acc:4320]	GLI4	1	139.791	1.10026	0.220265	4.99517	5.88e-07	6.07e-05	0.655511	0.220122	2.97794	0.00290193	0.0150879	0.422407	0.220791	1.91316	0.0557282	0.1651	0.233104	0.218918	1.0648	0.286967	0.647074	-0.444084	0.217818	-2.03879	0.0414714	0.0580433	0.000663992	0.222551	0.00298355	0.997619	0.998399	3.4881
ENSG00000250591	0	1	0	0	1	1	ENSG00000250591.2	q34	7	142468264	142471794	51.4	2	pseudogene	protease, serine, 3 pseudogene 1 [Source:HGNC Symbol;Acc:43787]	PRSS3P1	1	37.547	-0.324272	0.423011	-0.766582	0.44333	0.607758	1.16937	0.329467	3.54927	0.000386306	0.0032408	0.81023	0.331229	2.44613	0.0144398	0.0685488	0.359135	0.324757	1.10586	0.268787	NA	3.27279	0.390175	8.388	4.94e-17	2.93e-16	1.77915	0.368092	4.83344	1.34e-06	3.63e-06	1.26805
ENSG00000250784	0	0	1	0	-1	0	NA	NA	NA	NA	NA	NA	NA	NA	NA	NA	NA	16.1326	0.896077	0.417161	2.14804	0.0317109	0.100488	0.696429	0.454526	1.53221	0.12547	0.248724	1.08116	0.44608	2.42369	0.0153639	0.0715654	-0.384729	0.432844	-0.88884	0.374089	NA	-1.19908	0.426028	-2.81455	0.00488455	0.00789635	-0.999429	0.446231	-2.23971	0.0251097	0.0381788	3.08168
ENSG00000250786	0	1	0	0	0	0	ENSG00000250786.1	p15.31	5	9546312	9550721	46.64	2	lincRNA	small nucleolar RNA host gene 18 (non-protein coding) [Source:HGNC Symbol;Acc:49007]	SNHG18	1	77.7178	0.311816	0.227876	1.36836	0.1712	0.32039	1.47708	0.226188	6.53031	6.56e-11	2.65e-08	0.795255	0.229725	3.46176	0.000536654	0.00733669	0.681825	0.220224	3.09606	0.00196113	0.100994	0.596197	0.222853	2.67529	0.00746637	0.0117104	-0.569066	0.231178	-2.46159	0.0138321	0.0219523	6.44719
ENSG00000250889	0	-1	-1	0	-1	-1	ENSG00000250889.2	q13.3	5	74343544	74348668	46.54	2	lincRNA		RP11-229C3.2	-1	26.1061	0.0966323	0.281415	0.34338	0.731312	0.832312	-1.25021	0.359539	-3.47725	0.000506581	0.0040029	-1.13224	0.352886	-3.20851	0.00133424	0.0137911	-0.117971	0.393152	-0.300065	0.764128	NA	-2.78656	0.346638	-8.03882	9.07e-16	4.91e-15	-1.43972	0.297335	-4.84207	1.28e-06	3.48e-06	2.44624
ENSG00000250942	1	0	0	0	-1	0	ENSG00000250942.1	p16.1	4	9678932	9679558	49.92	1	pseudogene	ectonucleotide pyrophosphatase/phosphodiesterase 7 pseudogene 11 [Source:HGNC Symbol;Acc:48694]	ENPP7P11	1	9.82338	1.31495	0.399076	3.29498	0.000984278	0.00886196	0.89992	0.444678	2.02376	0.0429951	0.114428	0.0307389	0.479395	0.0641201	0.948875	NA	0.869181	0.453037	1.91856	0.0550395	NA	-1.08188	0.395806	-2.73336	0.00626922	0.00997119	-0.666853	0.447517	-1.49012	0.136194	0.17846	4.9988
ENSG00000251267	1	0	0	0	0	0	NA	NA	NA	NA	NA	NA	NA	NA	NA	NA	NA	13.2999	1.25388	0.488964	2.56437	0.0103364	0.046369	0.608038	0.474316	1.28193	0.199868	0.349105	0.968892	0.467965	2.07044	0.0384115	NA	-0.360853	0.459601	-0.785146	0.432368	NA	-0.23462	0.467326	-0.502048	0.615634	0.663047	0.411225	0.495779	0.829451	0.406849	0.471235	0.343016
ENSG00000251474	1	0	0	0	0	0	ENSG00000251474.2	q21.3	3	129101765	129118498	50.11	9	pseudogene	ribosomal protein L32 pseudogene 3 [Source:HGNC Symbol;Acc:27024]	RPL32P3	-1	85.9315	1.20651	0.261938	4.60609	4.1e-06	0.000207436	0.417352	0.258087	1.6171	0.105856	0.220598	0.638894	0.256855	2.48737	0.0128692	0.0631958	-0.221541	0.255705	-0.866392	0.386275	0.713858	-0.32692	0.256842	-1.27285	0.203073	0.249024	0.462238	0.263177	1.75638	0.0790241	0.109318	1.1773
ENSG00000251634	1	0	0	0	1	1	ENSG00000251634.2	q13.2	5	70398725	70424580	42.45	1	pseudogene		RP11-1280N14.3	-1	14.6294	1.02344	0.461633	2.217	0.0266234	0.088413	-0.137099	0.302808	-0.45276	0.650722	0.773571	0.0445233	0.298627	0.149093	0.88148	NA	-0.181623	0.305123	-0.595244	0.55168	NA	1.49687	0.37251	4.01834	5.86e-05	0.00012122	2.65741	0.408186	6.51029	7.5e-11	3.1e-10	0.0606097
ENSG00000253305	-1	0	0	0	1	1	ENSG00000253305.1	q31.3	5	140787770	140892546	45.51	1	protein_coding	protocadherin gamma subfamily B, 6 [Source:HGNC Symbol;Acc:8713]	PCDHGB6	1	68.7826	-1.27808	0.381298	-3.35192	0.000802543	0.0076945	-0.515134	0.26795	-1.9225	0.0545427	0.136043	-0.265563	0.267077	-0.99433	0.320062	0.50778	-0.249571	0.270002	-0.92433	0.355315	0.691	3.64955	0.36133	10.1003	5.51e-24	5.22e-23	2.8866	0.294391	9.80532	1.07e-22	1.06e-21	0.0448703
ENSG00000253716	0	1	0	0	0	0	ENSG00000253716.1	q24.3	8	144362331	144363860	49.93	6	antisense		RP13-582O9.5	-1	14.0564	0.948433	0.458833	2.06706	0.0387289	0.115617	2.00439	0.440923	4.5459	5.47e-06	0.000118576	0.851118	0.457319	1.86111	0.0627293	NA	1.15328	0.421016	2.73927	0.00615761	NA	0.926013	0.42473	2.18024	0.0292398	0.0419517	-0.129947	0.474085	-0.274101	0.784007	0.822052	1.46323
ENSG00000253878	1	0	0	0	0	1	ENSG00000253878.1	q22.1	8	95962265	95963624	46.4	2	sense_intronic		RP11-347C18.3	1	7.60825	2.94376	0.845489	3.48172	0.000498205	0.00559716	0.0926211	0.53701	0.172476	0.863064	0.918716	0.231647	0.534232	0.433607	0.664574	NA	-0.139026	0.536438	-0.259165	0.795508	NA	0.845445	0.574652	1.47123	0.141229	0.179029	3.69658	0.82052	4.50516	6.63e-06	1.66e-05	0.164614
ENSG00000254000	1	0	0	0	0	1	ENSG00000254000.1	q24.13	8	124936999	124938173	41.28	1	lincRNA		RP11-245A18.1	-1	8.90935	2.92115	0.754241	3.87297	0.000107519	0.0019389	-1.03439	0.51129	-2.0231	0.0430624	0.114543	-0.708379	0.501084	-1.41369	0.157452	NA	-0.326014	0.52579	-0.620047	0.535227	NA	0.154214	0.549751	0.280517	0.779081	0.811336	4.10976	0.727991	5.64534	1.65e-08	5.42e-08	0
ENSG00000254042	0	1	0	0	-1	-1	ENSG00000254042.1	q34	5	168133572	168147889	46.46	2	antisense		CTC-558O2.1	1	14.5578	0.673358	0.448105	1.50268	0.132922	0.269671	1.31872	0.513913	2.56605	0.0102865	0.0393659	0.0261572	0.553514	0.0472566	0.962309	NA	1.29257	0.520399	2.4838	0.0129988	NA	-1.27707	0.46176	-2.76566	0.00568074	0.00909546	-1.92244	0.501793	-3.83114	0.000127551	0.000273255	0.531621
ENSG00000254154	1	0	0	0	-1	-1	ENSG00000254154.4	q25.2	1	177897923	178007142	42.61	3	processed_transcript		RP4-798P15.3	-1	9.89157	1.0788	0.466256	2.31374	0.0206818	0.07444	0.646124	0.594271	1.08726	0.276924	0.43773	1.3142	0.568453	2.31189	0.0207835	NA	-0.66808	0.543388	-1.22947	0.218895	NA	-2.3654	0.515757	-4.58626	4.51e-06	1.05e-05	-1.93273	0.55192	-3.50182	0.000462085	0.000918611	0.0471445
ENSG00000254338	0	1	0	0	1	1	ENSG00000254338.1	q24.3	8	144499849	144501320	56.59	1	antisense		RP11-909N17.3	1	132.451	-0.538912	1.24288	-0.433599	0.664579	0.78614	1.68312	0.44717	3.76394	0.000167259	0.00172001	0.862265	0.447997	1.92471	0.0542656	0.16227	0.820854	0.445799	1.84131	0.0655763	0.376505	10.4926	0.943737	11.1182	1.02e-28	1.3e-27	8.27059	0.92415	8.9494	3.57e-19	2.8e-18	0
ENSG00000254419	1	0	0	0	-1	-1	ENSG00000254419.1	q13.32	20	57285851	57286689	62.1	1	sense_intronic		RP11-261P9.4	1	11.6377	1.44498	0.546443	2.64434	0.00818497	0.039496	0.924683	0.603261	1.53281	0.125323	0.248528	0.828665	0.60461	1.37058	0.170507	NA	0.0960183	0.581429	0.165142	0.868832	NA	-1.73493	0.556188	-3.11932	0.0018127	0.00311627	-1.21463	0.594286	-2.04384	0.0409689	0.0598585	5.06987
ENSG00000254432	1	0	0	0	1	1	ENSG00000254432.1	q12.2	8	61721294	61722165	37.96	1	antisense		RP11-33I11.2	-1	8.95589	1.85846	0.765311	2.42837	0.0151668	0.0603468	0.730417	0.589105	1.23988	0.215021	0.366736	1.45256	0.576886	2.51793	0.0118045	NA	-0.722144	0.56476	-1.27867	0.201012	NA	1.15568	0.6243	1.85116	0.0641461	0.0869519	2.28372	0.738354	3.09299	0.00198148	0.00360865	0.513475
ENSG00000254550	1	0	0	0	0	0	ENSG00000254550.1	q13.5	11	76813886	76814377	63.01	1	protein_coding	olfactory marker protein [Source:HGNC Symbol;Acc:8136]	OMP	1	23.879	1.31104	0.374777	3.49818	0.000468449	0.00535684	0.435456	0.37137	1.17257	0.240969	0.397878	0.445186	0.370398	1.20191	0.229397	0.411042	-0.00972943	0.367156	-0.0264994	0.978859	NA	-0.593539	0.364586	-1.62798	0.103529	0.135163	0.282041	0.381437	0.739417	0.459654	0.523252	9.55564
ENSG00000254690	0	1	0	0	0	-1	ENSG00000254690.1	q24.3	8	145538253	145538801	59.56	1	antisense		GS1-393G12.12	-1	208.749	0.676197	0.282191	2.39624	0.0165644	0.0640126	1.33361	0.288278	4.62613	3.73e-06	8.84e-05	0.874437	0.289218	3.02346	0.00249905	0.0213043	0.459173	0.285159	1.61024	0.107346	0.447643	-0.94357	0.28299	-3.33429	0.00085517	0.00153058	-1.60098	0.287495	-5.56874	2.57e-08	8.27e-08	139.871
ENSG00000254718	1	1	0	0	0	0	ENSG00000254718.2	q23.1	14	60706839	60715483	42.22	4	antisense		CTD-2184C24.2	-1	8.58774	1.26115	0.472721	2.66784	0.00763397	0.0376529	1.32586	0.482197	2.74963	0.00596624	0.0262511	0.185534	0.516948	0.358902	0.719668	NA	1.14033	0.481549	2.36805	0.0178821	NA	-0.250001	0.445523	-0.56114	0.574702	0.623859	-0.314718	0.507536	-0.620091	0.535198	0.59687	0.103586
ENSG00000254901	1	0	0	0	0	0	ENSG00000254901.3	p13.11	19	19287712	19303400	54.34	9	protein_coding	MEF2B neighbor [Source:HGNC Symbol;Acc:37247]	MEF2BNB	-1	53.1788	1.04513	0.275761	3.79	0.000150645	0.00248153	0.145537	0.269798	0.539429	0.589591	0.72561	-0.00277617	0.27068	-0.0102563	0.991817	0.994948	0.148313	0.271238	0.546801	0.584516	0.831707	-0.337377	0.270123	-1.24898	0.211673	0.258417	0.562219	0.27548	2.04087	0.0412637	0.0602491	0.76933
ENSG00000255103	0	-1	0	0	0	0	ENSG00000255103.1	p34.3	1	39876151	39882154	48.88	1	protein_coding	KIAA0754 [Source:HGNC Symbol;Acc:29111]	KIAA0754	1	217.327	-0.506331	0.360575	-1.40423	0.160251	0.30736	-1.72615	0.361177	-4.77923	1.76e-06	4.91e-05	-0.923205	0.359218	-2.57004	0.0101686	0.0540219	-0.80294	0.363162	-2.21097	0.0270379	0.277504	-0.589854	0.363824	-1.62126	0.104962	0.136731	0.629961	0.357898	1.76017	0.0783788	0.108484	4.8101
ENSG00000255191	0	-1	0	0	0	0	ENSG00000255191.1	q13.3	11	69831982	69861921	47.55	1	lincRNA		RP11-626H12.1	1	17.6051	-0.273865	0.4639	-0.590354	0.554953	0.701722	-1.38818	0.466298	-2.97703	0.00291056	0.0151225	-0.579749	0.450413	-1.28715	0.198042	0.374129	-0.808434	0.476095	-1.69805	0.0894976	NA	-0.597203	0.483532	-1.23508	0.216799	0.264087	0.517115	0.445924	1.15965	0.246192	0.302529	0.149549
ENSG00000255198	0	1	0	0	1	0	ENSG00000255198.3	p13.3	16	2014960	2015510	66.42	3	lincRNA	small nucleolar RNA host gene 9 (non-protein coding) [Source:HGNC Symbol;Acc:33102]	SNHG9	1	10.8024	-0.28969	0.515149	-0.562342	0.573883	0.716732	1.5149	0.458815	3.30177	0.000960777	0.0064764	0.25276	0.481007	0.525481	0.599249	NA	1.26214	0.456453	2.7651	0.00569051	NA	1.83449	0.489626	3.74671	0.000179168	0.000349845	0.0298996	0.486391	0.0614723	0.950983	0.96162	4.06307
ENSG00000255277	0	1	0	0	0	-1	ENSG00000255277.2	p13.11	16	14914649	14918563	49.25	2	pseudogene	ATP-binding cassette, sub-family C, member 6 pseudogene 2 [Source:HGNC Symbol;Acc:33353]	ABCC6P2	-1	27.9	0.230232	0.259676	0.886614	0.375287	0.545314	1.32312	0.301197	4.39289	1.12e-05	0.000207045	0.124581	0.327378	0.380542	0.703543	0.819943	1.19854	0.303016	3.95537	7.64e-05	NA	-0.727501	0.26846	-2.7099	0.00673025	0.0106384	-1.82039	0.293413	-6.2042	5.5e-10	2.09e-09	4.51753
ENSG00000255545	1	0	0	0	1	1	ENSG00000255545.3	q25	11	134306367	134375555	49.68	4	processed_transcript		RP11-627G23.1	1	141.188	1.0933	0.344319	3.17526	0.00149702	0.011878	0.928371	0.260684	3.56129	0.000369034	0.00312834	0.706548	0.261006	2.70702	0.00678906	0.0415222	0.221823	0.259469	0.854911	0.392601	0.717024	3.78744	0.294818	12.8467	8.97e-38	1.85e-36	3.95237	0.315934	12.5101	6.57e-36	1.31e-34	0.0129428
ENSG00000255559	1	0	0	0	-1	-1	ENSG00000255559.1	q24.3	8	146228197	146231432	48.67	1	antisense	ZNF252P antisense RNA 1 [Source:HGNC Symbol;Acc:27821]	ZNF252P-AS1	1	24.581	1.00569	0.294597	3.41378	0.000640675	0.00662174	0.236889	0.340057	0.696616	0.486043	0.638381	-0.00901974	0.345601	-0.0260987	0.979179	0.989169	0.245909	0.344939	0.712907	0.475903	NA	-1.89319	0.314618	-6.01742	1.77e-09	5.67e-09	-1.12438	0.321626	-3.49594	0.000472396	0.000937433	3.52831
ENSG00000255717	0	1	0	0	0	0	ENSG00000255717.2	q12.3	11	62619460	62623386	41.79	34	processed_transcript	small nucleolar RNA host gene 1 (non-protein coding) [Source:HGNC Symbol;Acc:32688]	SNHG1	-1	158.857	0.358616	0.458016	0.782976	0.433641	0.599068	1.34149	0.456073	2.94139	0.00326747	0.0165517	0.605192	0.456991	1.3243	0.185404	0.3588	0.736293	0.455291	1.61719	0.105836	0.444498	0.921049	0.456285	2.01858	0.0435307	0.0607265	-0.0618212	0.457806	-0.135038	0.892582	0.914731	6.32802
ENSG00000255823	1	0	0	0	0	0	ENSG00000255823.1	p15.4	11	10529434	10530723	42.4	1	protein_coding	MT-RNR2-like 8 [Source:HGNC Symbol;Acc:37165]	MTRNR2L8	-1	11.7407	1.54096	0.453781	3.39583	0.000684206	0.00691359	0.247348	0.453584	0.545319	0.585534	0.722759	1.11414	0.43475	2.56271	0.010386	NA	-0.86679	0.43339	-2.00002	0.0454977	NA	-0.918217	0.437516	-2.0987	0.0358432	0.0507111	0.375398	0.469427	0.799692	0.423889	0.488002	1.90901
ENSG00000256001	0	0	-1	0	-1	0	ENSG00000256001.1	q24.32	12	127629617	127631077	51.95	2	lincRNA		RP11-575F12.2	-1	26.5484	0.158852	0.268497	0.591633	0.554097	0.701071	-0.896455	0.281934	-3.17967	0.00147444	0.00897452	-1.03473	0.284914	-3.63174	0.000281522	0.00471259	0.138277	0.302904	0.456504	0.648028	NA	-1.02138	0.286507	-3.56493	0.000363955	0.000681734	0.0339303	0.263683	0.128679	0.897612	0.918897	7.04877
ENSG00000256092	1	1	0	0	0	0	ENSG00000256092.2	q24.31	12	123848415	123850660	59.97	2	lincRNA	hsa-mir-8072 [Source:miRBase;Acc:MI0025908]	hsa-mir-8072	1	11.5767	1.06178	0.406124	2.61442	0.00893795	0.0418784	2.37585	0.430149	5.52333	3.33e-08	2.22e-06	1.99626	0.436109	4.57742	4.71e-06	NA	0.379598	0.351362	1.08036	0.279981	NA	0.524979	0.364736	1.43934	0.150054	0.18914	-0.789098	0.465913	-1.69366	0.0903301	0.123502	0.797417
ENSG00000256392	1	0	0	0	-1	0	NA	NA	NA	NA	NA	NA	NA	NA	NA	NA	NA	38.0611	1.67016	0.349876	4.77357	1.81e-06	0.000125297	-0.374694	0.357132	-1.04918	0.294097	0.456379	0.149304	0.350942	0.425439	0.670516	0.798078	-0.523998	0.357587	-1.46537	0.14282	NA	-1.64552	0.351471	-4.68182	2.84e-06	6.76e-06	0.399332	0.355583	1.12303	0.261423	0.319051	0.169346
ENSG00000256428	0	-1	0	0	-1	0	NA	NA	NA	NA	NA	NA	NA	NA	NA	NA	NA	13.9026	0.960689	0.398849	2.40866	0.0160114	0.0626315	-1.5211	0.469493	-3.23989	0.00119575	0.0076605	-0.360994	0.422844	-0.853728	0.393256	NA	-1.16011	0.480882	-2.41246	0.0158451	NA	-2.57411	0.461128	-5.58221	2.37e-08	6.88e-08	-0.0923191	0.40872	-0.225874	0.821299	0.854376	0.0810297
ENSG00000256872	1	1	0	0	0	0	NA	NA	NA	NA	NA	NA	NA	NA	NA	NA	NA	28.6464	1.13751	0.364752	3.11858	0.00181723	0.013604	1.37533	0.339098	4.05584	5e-05	0.000677625	0.753164	0.344269	2.18772	0.0286898	0.108412	0.622162	0.331044	1.8794	0.0601905	NA	0.827696	0.338683	2.44386	0.0145309	0.0219205	0.58988	0.365297	1.6148	0.106355	0.143032	0.474151
ENSG00000257084	0	1	0	0	0	0	ENSG00000257084.1	p13.31	12	7072409	7073610	61.81	1	lincRNA		U47924.27	1	97.2447	0.359272	0.227611	1.57845	0.114463	0.244433	1.12214	0.219877	5.1035	3.33e-07	1.35e-05	0.624787	0.221726	2.81784	0.00483485	0.0330969	0.497357	0.216842	2.29363	0.0218115	0.255689	0.796071	0.221733	3.59023	0.000330387	0.00062227	0.0331994	0.225865	0.146987	0.883142	0.90753	24.9578
ENSG00000257122	1	0	0	0	0	0	ENSG00000257122.1	p12.2	16	22430090	22449036	49.11	2	pseudogene	RNA polymerase I transcription factor homolog (S. cerevisiae) pseudogene 3 [Source:HGNC Symbol;Acc:37620]	RRN3P3	-1	113.395	1.05795	0.222079	4.76384	1.9e-06	0.000128725	-0.185676	0.217273	-0.854571	0.392789	0.555821	0.337909	0.214729	1.57365	0.115568	0.26397	-0.523584	0.216658	-2.41664	0.0156646	0.23219	-0.401555	0.218662	-1.83641	0.0662964	0.0895744	0.842068	0.220729	3.81494	0.000136217	0.000290403	1.18159
ENSG00000257151	1	0	0	0	1	1	ENSG00000257151.1	q11.2	15	25277020	25281637	34.45	1	lincRNA	Prader Willi/Angelman region RNA 6 [Source:HGNC Symbol;Acc:49129]	PWAR6	1	30.298	1.14336	0.397463	2.87663	0.00401943	0.0240368	0.463433	0.313393	1.47876	0.139205	0.268201	0.279231	0.314942	0.886612	0.375288	0.559133	0.184202	0.312726	0.589021	0.555847	NA	1.76192	0.343912	5.12319	3e-07	7.88e-07	2.44185	0.371454	6.57375	4.91e-11	2.07e-10	0.581745
ENSG00000257303	1	0	0	0	0	1	ENSG00000257303.1	q13.3	12	56693926	56708592	46.83	2	antisense		RP11-977G19.11	1	11.5969	1.69592	0.448138	3.78436	0.000154103	0.00251188	-0.338027	0.383795	-0.880749	0.378454	0.541671	0.183181	0.370141	0.494896	0.620674	NA	-0.521208	0.383632	-1.35861	0.174269	NA	-0.291575	0.396619	-0.735153	0.462247	0.515699	1.74237	0.437244	3.98489	6.75e-05	0.000149834	0.152639
ENSG00000257315	0	-1	-1	0	0	0	ENSG00000257315.1	q32.1	1	203765437	203769686	41.18	1	protein_coding	zinc finger, BED-type containing 6 [Source:HGNC Symbol;Acc:33273]	ZBED6	1	77.5884	-0.0114987	0.2843	-0.0404455	0.967738	0.984456	-1.04604	0.287436	-3.63921	0.00027348	0.00246237	-1.05074	0.288197	-3.64593	0.000266427	0.00458262	0.00470678	0.295223	0.0159431	0.98728	0.993944	-0.78998	0.290585	-2.71858	0.00655626	0.0103815	0.244559	0.281088	0.870044	0.384276	0.448473	4.79356
ENSG00000257594	0	-1	-1	0	-1	0	ENSG00000257594.2	q21.33	12	89913185	89920039	44.99	2	protein_coding	UDP-N-acetyl-alpha-D-galactosamine:polypeptide N-acetylgalactosaminyltransferase 4 (GalNAc-T4) [Source:HGNC Symbol;Acc:4126]	GALNT4	-1	32.8309	-0.973178	0.38528	-2.5259	0.0115403	0.0499286	-2.09595	0.408085	-5.13607	2.81e-07	1.19e-05	-1.46339	0.395442	-3.70065	0.000215045	0.00399043	-0.632561	0.426698	-1.48246	0.138219	NA	-1.28947	0.41908	-3.07691	0.00209161	0.00356504	-0.166694	0.373169	-0.446699	0.655092	0.707726	1.36838
ENSG00000257698	0	1	0	0	1	1	ENSG00000257698.1	q14.1	12	58325311	58329958	40.3	4	lincRNA		RP11-620J15.3	-1	8.45127	1.40376	0.935731	1.50017	0.13357	0.270467	1.17572	0.393866	2.98508	0.002835	0.0147954	1.17239	0.393811	2.97705	0.00291039	NA	0.00332921	0.367385	0.00906192	0.99277	NA	3.37031	0.613399	5.49448	3.92e-08	1.12e-07	3.59835	0.809121	4.44723	8.7e-06	2.14e-05	0.0481659
ENSG00000257743	0	-1	-1	0	0	0	ENSG00000257743.4	q34	7	141811549	141922124	38.53	3	protein_coding	Putative inactive maltase-glucoamylase-like protein LOC93432 [Source:UniProtKB/Swiss-Prot;Acc:Q2M2H8]	RP11-1220K2.2	1	2848.71	-0.33517	0.217924	-1.53801	0.124046	0.257873	-1.24497	0.217867	-5.71436	1.1e-08	1.01e-06	-1.13367	0.217869	-5.20348	1.96e-07	3.26e-05	-0.111296	0.218147	-0.510189	0.609919	0.844718	-0.303179	0.218121	-1.38996	0.164542	0.205999	0.606621	0.21767	2.78689	0.00532166	0.00908157	6.12854
ENSG00000257877	0	-1	0	0	-1	0	ENSG00000257877.1	q24.12	12	112250597	112251224	45.38	1	lincRNA		RP3-462E2.3	1	21.4527	-0.105116	0.272341	-0.385973	0.699516	0.810285	-1.25091	0.323336	-3.86877	0.000109384	0.00125457	-0.788832	0.305667	-2.58069	0.00986025	0.0530307	-0.46208	0.343527	-1.3451	0.178592	NA	-1.81746	0.322064	-5.64316	1.67e-08	4.9e-08	-0.671664	0.273964	-2.45165	0.0142203	0.0225172	16.042
ENSG00000258311	1	0	0	0	1	1	ENSG00000258311.1	q13.2	12	56109820	56118487	53.8	3	protein_coding	Uncharacterized protein [Source:UniProtKB/TrEMBL;Acc:F8VNQ1]	RP11-644F5.10	1	76.7731	1.12532	0.342345	3.28708	0.0010123	0.00904541	0.568849	0.314465	1.80894	0.0704603	0.163878	0.718779	0.313773	2.29076	0.0219771	0.0908421	-0.14993	0.312413	-0.479909	0.631292	0.856811	1.32281	0.323574	4.08812	4.35e-05	9.12e-05	1.87928	0.333863	5.62889	1.81e-08	5.94e-08	1.03311
ENSG00000258472	1	0	0	0	0	0	ENSG00000258472.4	q11.2	17	26782770	26941215	51.06	5	protein_coding	Uncharacterized protein [Source:UniProtKB/TrEMBL;Acc:E9PMD0]	RP11-192H23.4	-1	117.026	1.0966	0.242596	4.52029	6.18e-06	0.000271805	-0.0169891	0.240174	-0.0707365	0.943607	0.966562	0.402293	0.23803	1.6901	0.0910095	0.226636	-0.419282	0.239194	-1.7529	0.0796195	0.403453	-0.571367	0.240192	-2.3788	0.0173691	0.025897	0.542224	0.242592	2.23513	0.025409	0.0385918	0.176618
ENSG00000258474	0	1	0	0	0	0	ENSG00000258474.1	q12	14	32414059	32419588	43.67	1	protein_coding	Uncharacterized protein [Source:UniProtKB/TrEMBL;Acc:G3V2E6]	RP11-187E13.1	1	11.5975	0.292335	0.42078	0.694745	0.487215	0.645017	1.02373	0.399257	2.5641	0.0103445	0.0395188	0.824476	0.402356	2.04912	0.0404504	NA	0.199258	0.38145	0.522372	0.601412	NA	0.620993	0.402368	1.54335	0.122747	0.157471	-0.110407	0.418111	-0.264062	0.791732	0.829005	0.647739
ENSG00000258498	0	1	1	0	0	-1	ENSG00000258498.2	q32.31	14	102018558	102026768	58.65	13	lincRNA	DIO3 opposite strand/antisense RNA (head to head) [Source:HGNC Symbol;Acc:20348]	DIO3OS	-1	32.6702	0.850785	0.404147	2.10514	0.0352794	0.108161	2.42601	0.438238	5.53583	3.1e-08	2.09e-06	2.09276	0.440283	4.75321	2e-06	0.000163127	0.333249	0.40226	0.828441	0.407421	NA	-0.307424	0.40026	-0.76806	0.442452	0.496535	-1.88265	0.441763	-4.26166	2.03e-05	4.8e-05	0.599835
ENSG00000258534	0	1	0	0	1	0	ENSG00000258534.1	q32.33	14	104320703	104346448	53.34	1	lincRNA		CTD-2134A5.4	-1	14.3252	-0.0382008	0.415933	-0.0918437	0.926822	0.960902	1.21683	0.384705	3.16302	0.00156142	0.00935938	0.93834	0.388587	2.41475	0.0157462	NA	0.278488	0.367849	0.757071	0.449007	NA	1.14444	0.397951	2.87584	0.00402953	0.00659108	-0.110586	0.403471	-0.274087	0.784018	0.822052	0.104346
ENSG00000258559	1	0	0	0	0	0	ENSG00000258559.2	q24.3	14	74755830	74761128	52.46	1	sense_overlapping		AC005519.4	-1	11.9912	1.08546	0.454615	2.38765	0.0169566	0.0650214	0.104675	0.454753	0.230179	0.817953	0.890621	0.537303	0.44393	1.21033	0.22615	NA	-0.432629	0.446784	-0.968317	0.332886	NA	-0.720928	0.448053	-1.60902	0.107611	0.139863	0.259859	0.461329	0.563283	0.573242	0.632777	0.464734
ENSG00000258647	0	1	0	0	1	1	ENSG00000258647.1	q26.1	15	93111048	93115272	47.2	2	lincRNA	long intergenic non-protein coding RNA 930 [Source:HGNC Symbol;Acc:48620]	LINC00930	-1	21.5787	-0.547443	1.23527	-0.443176	0.657638	0.781286	1.44452	0.472328	3.05829	0.00222602	0.0122414	0.938697	0.47508	1.97587	0.0481694	0.151004	0.50582	0.463894	1.09038	0.275546	NA	7.67284	0.947769	8.09569	5.69e-16	3.13e-15	5.68088	0.92227	6.15967	7.29e-10	2.74e-09	0
ENSG00000258858	1	0	0	0	-1	0	ENSG00000258858.1	q32.33	14	105156428	105157621	63.23	1	antisense		RP11-982M15.5	-1	9.18412	1.0199	0.463486	2.20049	0.027772	0.0911103	-0.761685	0.484265	-1.57287	0.115749	0.234849	-1.0594	0.496142	-2.13528	0.0327379	NA	0.297719	0.523299	0.568927	0.569405	NA	-1.39736	0.481463	-2.90232	0.00370411	0.00609513	0.384225	0.466487	0.823656	0.410135	0.474401	1.125
ENSG00000258897	0	-1	-1	0	-1	-1	ENSG00000258897.1	q13.1	14	34509303	34528506	42.57	1	antisense	EGLN3 antisense RNA 1 [Source:HGNC Symbol;Acc:49077]	EGLN3-AS1	1	33.5047	-0.444725	0.332735	-1.33657	0.181362	0.333495	-1.89089	0.493202	-3.83389	0.00012613	0.0013896	-1.50214	0.46194	-3.2518	0.00114677	0.0124485	-0.38875	0.542949	-0.715997	0.473993	NA	-4.30005	0.471458	-9.12075	7.46e-20	5.39e-19	-2.85389	0.366993	-7.77641	7.46e-15	4.31e-14	0.51294
ENSG00000259001	1	0	0	0	-1	1	ENSG00000259001.2	q11.2	14	20811207	20811844	59.4	2	antisense	ribonuclease P RNA component H1 [Source:HGNC Symbol;Acc:19273]	RPPH1	-1	420.579	3.59864	0.633298	5.68238	1.33e-08	4.34e-06	-1.10409	0.633671	-1.74237	0.0814431	0.182331	0.127359	0.632439	0.201378	0.840403	0.907394	-1.23145	0.633739	-1.94315	0.0519982	0.342578	-3.27581	0.633042	-5.17472	2.28e-07	6.07e-07	1.42692	0.633927	2.25092	0.0243908	0.0371408	50.8807
ENSG00000259108	1	1	0	0	0	0	ENSG00000259108.2	q13.33	19	48366740	48368598	50.83	2	lincRNA		CTD-3098H1.2	-1	17.5732	1.33462	0.499063	2.67426	0.00748948	0.0371909	2.05957	0.515488	3.99537	6.46e-05	0.000821786	1.17321	0.527935	2.22226	0.0262654	0.102186	0.886355	0.482058	1.83869	0.065961	NA	-0.0341233	0.473877	-0.0720088	0.942595	0.95201	-0.759067	0.537885	-1.41121	0.158184	0.203971	2.04727
ENSG00000259143	0	-1	0	0	0	0	ENSG00000259143.1	q32.13	14	95651454	95652191	53.66	1	sense_overlapping		CTD-2240H23.2	-1	50.8951	-0.137917	0.270284	-0.510265	0.609866	0.745348	-1.16777	0.268275	-4.3529	1.34e-05	0.000238976	-0.728829	0.263576	-2.76516	0.00568956	0.0368652	-0.438945	0.275203	-1.59499	0.110715	0.452459	-0.42821	0.277779	-1.54155	0.123182	0.157937	0.601647	0.260526	2.30935	0.020924	0.032229	15.1677
ENSG00000259162	1	0	0	0	-1	-1	ENSG00000259162.1	q11.2	14	20906141	20909427	50.93	2	pseudogene		RP11-203M5.6	1	10.4622	1.04737	0.439251	2.38445	0.0171047	0.065316	0.582246	0.577262	1.00863	0.31315	0.476563	-0.0103672	0.610224	-0.0169891	0.986445	NA	0.592614	0.590238	1.00402	0.315367	NA	-2.53302	0.496664	-5.10007	3.4e-07	8.87e-07	-2.0679	0.529061	-3.90861	9.28e-05	0.000202479	1.4984
ENSG00000259347	0	1	0	0	-1	-1	ENSG00000259347.1	q22.33	15	67278699	67351591	45.2	3	lincRNA		RP11-798K3.2	-1	31.4024	0.307261	0.441435	0.696051	0.486397	0.644379	1.69063	0.564967	2.99245	0.00276752	0.0144969	1.1734	0.576093	2.03682	0.0416685	0.137732	0.517236	0.52018	0.994341	0.320057	NA	-2.92162	0.476635	-6.12968	8.81e-10	2.89e-09	-4.30499	0.536885	-8.01845	1.07e-15	6.59e-15	0.257988
ENSG00000259704	0	1	0	0	0	0	ENSG00000259704.1	q26.1	15	91382954	91384608	53.53	1	sense_overlapping		CTD-3094K11.1	1	15.3611	0.521304	0.334075	1.56044	0.118656	0.250298	1.07941	0.345231	3.12664	0.00176818	0.0102703	0.228691	0.364247	0.627847	0.530104	0.696182	0.850722	0.343463	2.4769	0.013253	NA	-0.0759759	0.327711	-0.231838	0.816664	0.844239	-0.634085	0.351394	-1.80448	0.0711555	0.0994624	3.65234
ENSG00000259714	0	-1	0	0	-1	-1	ENSG00000259714.1	q15.1	15	40664026	40664677	47.85	1	lincRNA	long intergenic non-protein coding RNA 594 [Source:HGNC Symbol;Acc:32358]	LINC00594	1	14.321	0.0544234	0.315391	0.172558	0.862999	0.920049	-1.62124	0.462217	-3.50753	0.000452281	0.00365847	0.00368025	0.371342	0.00991067	0.992093	NA	-1.62492	0.466432	-3.48372	0.000494489	NA	-3.04	0.445556	-6.82294	8.92e-12	3.49e-11	-1.36434	0.339104	-4.02337	5.74e-05	0.000128346	9.61426
ENSG00000259726	0	-1	0	0	0	1	ENSG00000259726.1	q25.2	15	84855504	84866136	58	1	pseudogene	chondroitin sulfate proteoglycan 4 pseudogene 11 [Source:HGNC Symbol;Acc:48363]	CSPG4P11	1	12.5981	-0.0533092	0.458238	-0.116335	0.907387	0.948583	-1.44305	0.3855	-3.74333	0.000181596	0.00182176	-0.806898	0.367534	-2.19544	0.0281324	NA	-0.636156	0.400509	-1.58837	0.112203	NA	0.513016	0.44828	1.14441	0.252454	0.301896	1.90276	0.397279	4.78948	1.67e-06	4.47e-06	0.378985
ENSG00000259820	0	1	1	0	-1	-1	ENSG00000259820.1	q24.22	8	135804263	135810515	36.21	1	lincRNA		AC083843.1	-1	22.5931	0.842417	0.438022	1.92323	0.0544511	0.146049	1.76115	0.511054	3.44611	0.000568727	0.00438133	1.21941	0.520205	2.3441	0.0190731	0.0826657	0.541736	0.476357	1.13725	0.255435	NA	-1.72555	0.450875	-3.8271	0.000129659	0.000257859	-2.64428	0.499755	-5.29114	1.22e-07	3.65e-07	1.10989
ENSG00000260001	1	0	0	0	-1	-1	ENSG00000260001.2	p13.2	19	7981030	7983982	66.95	3	protein_coding	transforming growth factor, beta receptor III-like [Source:HGNC Symbol;Acc:44152]	TGFBR3L	1	102.866	1.03692	0.239439	4.33061	1.49e-05	0.000511268	-0.0713291	0.257452	-0.277058	0.781736	0.865286	0.0537135	0.255378	0.21033	0.83341	0.902617	-0.125043	0.258227	-0.484235	0.628219	0.854508	-2.29674	0.249057	-9.22175	2.92e-20	2.17e-19	-1.18849	0.248187	-4.78869	1.68e-06	4.48e-06	14.4802
ENSG00000260179	1	0	0	0	-1	0	ENSG00000260179.1	p36.33	1	1185157	1186714	55.71	1	lincRNA		RP5-902P8.12	-1	15.5934	1.14112	0.453379	2.51692	0.0118385	0.0508256	0.158762	0.466499	0.340326	0.733611	0.833632	0.588539	0.456818	1.28834	0.197626	0.373674	-0.429777	0.458278	-0.937808	0.348343	NA	-1.07129	0.454489	-2.35712	0.0184171	0.027298	-0.0889277	0.465441	-0.191061	0.848478	0.877482	2.58649
ENSG00000260196	0	1	0	1	0	-1	ENSG00000260196.1	p15.1	11	17402196	17405078	48.42	1	antisense		RP1-239B22.5	1	49.6052	0.806799	0.296467	2.72138	0.00650103	0.0336752	1.11593	0.312213	3.57425	0.000351227	0.00300557	-0.0139156	0.324828	-0.04284	0.965829	0.982151	1.12984	0.3148	3.58909	0.000331832	0.0636387	-0.874797	0.297849	-2.93704	0.00331356	0.00548359	-1.18393	0.310887	-3.80822	0.00013997	0.000297991	6.83351
ENSG00000260257	0	1	0	0	0	0	ENSG00000260257.1	q11.21	20	31444848	31446557	38.36	1	lincRNA		RP5-1085F17.3	1	43.1567	0.187686	0.350626	0.53529	0.592449	0.73106	1.10634	0.342876	3.22664	0.00125253	0.00793168	0.905884	0.343904	2.63412	0.00843563	0.0479519	0.200452	0.336727	0.595296	0.551646	NA	0.744126	0.344576	2.15954	0.0308082	0.0440497	-0.174524	0.348992	-0.50008	0.617019	0.673793	3.53487
ENSG00000260260	1	1	0	0	1	1	ENSG00000260260.1	p13.3	16	2204798	2205359	54.09	1	lincRNA		RP11-304L19.5	-1	48.4954	1.14827	0.378946	3.03017	0.0024442	0.016785	1.2552	0.329069	3.81439	0.000136522	0.00147346	0.695345	0.331363	2.09844	0.0358663	0.125056	0.559853	0.325551	1.71971	0.085485	0.411648	1.98274	0.344355	5.75785	8.52e-09	2.56e-08	1.87581	0.365383	5.13382	2.84e-07	8.24e-07	9.95885
ENSG00000260261	1	0	0	0	0	0	ENSG00000260261.1	q29	3	195676059	195679566	46.41	1	lincRNA		RP11-480A16.1	-1	23.0992	1.29029	0.383904	3.36097	0.000776688	0.00752465	0.277996	0.383232	0.7254	0.468207	0.622373	0.0650756	0.385805	0.168675	0.866052	0.922258	0.212921	0.384903	0.553179	0.580141	NA	-0.738951	0.377027	-1.95994	0.0500024	0.069003	0.273342	0.390045	0.700795	0.483431	0.547601	1.14873
ENSG00000260285	1	0	0	0	0	1	ENSG00000260285.1	q32.32	14	103991347	103995409	56.83	1	antisense		RP11-600F24.7	-1	22.0952	1.62227	0.377789	4.29411	1.75e-05	0.000577233	0.555948	0.332324	1.67291	0.0943449	0.203079	0.454086	0.333116	1.36315	0.172836	0.343695	0.101862	0.328344	0.31023	0.756386	NA	0.327071	0.337099	0.970251	0.331921	0.384975	1.39339	0.373759	3.72804	0.000192973	0.000403841	0.661211
ENSG00000260418	0	1	0	0	1	0	ENSG00000260418.1	q23.3	6	136656852	136657225	52.67	1	lincRNA		RP3-406A7.7	-1	32.5515	0.153907	0.32273	0.476891	0.63344	0.763736	1.12211	0.301887	3.71698	0.000201621	0.00195873	0.298231	0.309298	0.964219	0.334936	0.521859	0.823876	0.300387	2.74272	0.00609329	NA	1.16213	0.310491	3.74287	0.000181934	0.000355066	0.193925	0.314559	0.616499	0.537565	0.599075	23.3452
ENSG00000260482	0	-1	0	0	0	0	ENSG00000260482.1	p12.2	16	23681332	23684448	46.17	1	lincRNA		CTD-2196E14.9	1	56.7006	0.103857	0.202486	0.512909	0.608015	0.743804	-1.07537	0.203237	-5.2912	1.22e-07	6.15e-06	-0.688265	0.197897	-3.47789	0.00050538	0.00704568	-0.387104	0.210926	-1.83526	0.0664676	0.377459	-0.660117	0.211013	-3.12833	0.00175803	0.00302837	0.519109	0.194414	2.67012	0.00758252	0.0126394	4.45308
ENSG00000260787	0	1	0	0	0	-1	ENSG00000260787.1	q24.3	15	77334178	77335533	45.65	1	lincRNA		RP11-797A18.4	-1	17.9674	0.396003	0.304767	1.29936	0.193819	0.349707	1.2372	0.3612	3.42523	0.000614269	0.00464145	0.126598	0.391985	0.322967	0.74672	0.848067	1.1106	0.36321	3.05773	0.00223022	NA	-0.970128	0.317709	-3.05351	0.0022618	0.00383259	-1.81132	0.349886	-5.17688	2.26e-07	6.61e-07	3.63219
ENSG00000260793	1	1	1	0	0	0	ENSG00000260793.2	q21.31	17	42298769	42301078	54.03	2	antisense		RP5-882C2.2	1	22.5065	1.23637	0.386026	3.20282	0.00136089	0.0111016	1.11452	0.394504	2.82511	0.00472648	0.021847	1.03382	0.395113	2.61651	0.00888346	0.0497004	0.0806997	0.37942	0.212692	0.831567	NA	-0.49493	0.376474	-1.31465	0.188629	0.233023	-0.373074	0.403677	-0.924189	0.355388	0.418958	1.74448
ENSG00000260837	0	1	0	0	0	0	ENSG00000260837.1	p25.1	2	8861264	8862816	36.06	1	lincRNA		RP11-434B12.1	-1	17.2845	0.90576	0.481787	1.88	0.060108	0.155826	1.01339	0.449285	2.25556	0.0240981	0.0743552	0.509357	0.454523	1.12064	0.262441	0.447459	0.504033	0.443709	1.13596	0.255975	NA	0.767252	0.454911	1.6866	0.0916808	0.120958	0.659622	0.47671	1.3837	0.166452	0.213646	1.44156
[truncated: 108 more rows]
[truncated: 59 more columns]

## Sheet: Supplemental Table 3
Supplemental Table 3: Enriched functional groups in L. reuteri over media alone DEGs.
[truncated: 90 more rows]

## Sheet: Supplemental Table 4
Supplemental Table 4: Functional DEGs in L. reuteri over media alone annotations.
[truncated: 171 more rows]
[truncated: 65 more columns]
